# Supplementary material for: Chiral electrocatalysts eclipse water splitting metrics through spin control
Source: Nat Commun. 2023 Feb 24;14:1067. doi: 10.1038/s41467-023-36703-w (PMC9958132; doi:10.1038/s41467-023-36703-w)
Supplement: Supplementary file 3 — Source Data [file 41467_2023_36703_MOESM3_ESM.xlsx]

## Sheet: Fig 1A
Figure 1A			Normalized Absorbance -->
	Wavelength (nm)		23%- Fe doped L-CooX	23%- Fe doped Rac-CooX		10%- Fe doped L-CooX	10%-Fe doped Rac-CooX		5%-Fe doped L-CooX	5%-Fe doped Rac-CooX		Undoped-L CoOX	Undoped-Rac-CoOX
	200		6.08949	6.25312		4.36702	4.25189		4.0994	5.12748		4.75501	6.69301
	201		5.945	6.0938		4.24982	4.17555		3.96411	4.95009		4.54814	6.33921
	202		5.85357	6.00245		4.13332	4.08336		3.8522	4.77917		4.36164	6.02642
	203		5.8098	5.95825		4.05681	4.00154		3.74933	4.63019		4.17109	5.76119
	204		5.71409	5.80248		3.9773	3.92554		3.64633	4.49871		4.00424	5.51434
	205		5.6409	5.70234		3.88772	3.86914		3.5556	4.3759		3.86786	5.26012
	206		5.55336	5.64756		3.82807	3.80547		3.47062	4.25855		3.73109	5.05231
	207		5.45783	5.59662		3.75683	3.73415		3.38831	4.14672		3.59488	4.84146
	208		5.38971	5.48683		3.68668	3.68333		3.31003	4.03759		3.47562	4.63109
	209		5.30686	5.40532		3.6182	3.61776		3.23607	3.93223		3.35594	4.43355
	210		5.24483	5.34939		3.55583	3.56472		3.16254	3.82751		3.239	4.24195
	211		5.15218	5.26507		3.49639	3.50681		3.09158	3.72568		3.12786	4.05171
	212		5.07792	5.19124		3.43238	3.45288		3.02462	3.62693		3.0193	3.86654
	213		5.00946	5.11462		3.3719	3.39196		2.95874	3.52717		2.91174	3.68359
	214		4.93871	5.04093		3.31989	3.33879		2.89569	3.4325		2.81201	3.50733
	215		4.85004	4.96489		3.26107	3.28684		2.83431	3.3377		2.71863	3.33878
	216		4.79046	4.88567		3.2039	3.23664		2.7763	3.24506		2.62651	3.17299
	217		4.72678	4.84241		3.15308	3.18353		2.71966	3.15631		2.53877	3.0172
	218		4.66133	4.77057		3.10529	3.13831		2.66485	3.07193		2.4536	2.86702
	219		4.59536	4.70229		3.06073	3.09468		2.61204	2.99255		2.37499	2.72745
	220		4.52715	4.64491		3.01148	3.04827		2.56143	2.91588		2.29908	2.59598
	221		4.46775	4.5939		2.97177	3.01124		2.51307	2.84298		2.22889	2.4733
	222		4.42076	4.52875		2.93082	2.97203		2.46721	2.77761		2.16577	2.3623
	223		4.36551	4.47237		2.88623	2.93569		2.42293	2.71489		2.1037	2.2588
	224		4.31119	4.42448		2.85291	2.90013		2.3809	2.65714		2.04651	2.16307
	225		4.2676	4.37687		2.82197	2.86565		2.34041	2.60163		1.99282	2.07687
	226		4.22793	4.33299		2.78457	2.8391		2.30228	2.55168		1.94354	1.99891
	227		4.18151	4.29405		2.75103	2.81005		2.26545	2.50426		1.89565	1.92243
	228		4.14717	4.25796		2.72621	2.78141		2.23262	2.45932		1.84995	1.85683
	229		4.10796	4.2196		2.70185	2.76072		2.20132	2.41878		1.80724	1.79711
	230		4.07638	4.18806		2.67447	2.73904		2.1724	2.38067		1.76714	1.73901
	231		4.04724	4.15854		2.65139	2.71442		2.14497	2.34482		1.73086	1.68976
	232		4.02429	4.13228		2.63431	2.69449		2.12121	2.31112		1.69585	1.64389
	233		4.00581	4.10413		2.61592	2.68062		2.09803	2.28031		1.66122	1.59964
	234		3.98302	4.08027		2.59838	2.66467		2.07776	2.24951		1.62936	1.5585
	235		3.96605	4.06122		2.58462	2.64888		2.05837	2.22238		1.60066	1.52263
	236		3.95302	4.04224		2.57148	2.63738		2.04268	2.19837		1.57365	1.49081
	237		3.94177	4.02322		2.5595	2.62764		2.02966	2.17536		1.54848	1.46142
	238		3.93182	4.00794		2.55146	2.61743		2.0175	2.15489		1.52521	1.43595
	239		3.92543	3.99742		2.54623	2.60869		2.00814	2.13662		1.50354	1.41257
	240		3.91592	3.98098		2.54189	2.6018		2.00252	2.11954		1.4857	1.39359
	241		3.91075	3.96606		2.53733	2.59719		1.9989	2.10641		1.47	1.37826
	242		3.90679	3.95714		2.53788	2.59186		1.99586	2.09443		1.45553	1.36407
	243		3.90158	3.94582		2.53827	2.58892		1.99453	2.0846		1.44488	1.35346
	244		3.89811	3.93007		2.53906	2.58634		1.99632	2.07469		1.43478	1.34454
	245		3.89562	3.92514		2.54089	2.583		1.99907	2.06679		1.42624	1.33799
	246		3.89578	3.91532		2.54431	2.58022		2.00202	2.06146		1.41896	1.33232
	247		3.89274	3.90487		2.54938	2.58132		2.0076	2.05747		1.41378	1.32819
	248		3.89281	3.89487		2.55185	2.58143		2.01234	2.05274		1.40861	1.3261
	249		3.89365	3.88636		2.55671	2.57829		2.01796	2.04824		1.40423	1.32455
	250		3.89009	3.87695		2.56327	2.57706		2.02445	2.04333		1.40158	1.32157
	251		3.8864	3.86538		2.569	2.5804		2.03161	2.04186		1.3999	1.32103
	252		3.88846	3.85488		2.57035	2.5796		2.03844	2.0386		1.3967	1.32205
	253		3.88696	3.8479		2.57565	2.57676		2.04389	2.03585		1.39358	1.32076
	254		3.88391	3.83828		2.58414	2.57724		2.05105	2.03355		1.39102	1.32083
	255		3.87754	3.82118		2.5863	2.57584		2.05679	2.03126		1.39097	1.32144
	256		3.87163	3.81387		2.58715	2.5708		2.06174	2.03075		1.38786	1.32279
	257		3.8705	3.80619		2.59445	2.57001		2.06719	2.02735		1.38643	1.32293
	258		3.86436	3.78671		2.59567	2.5685		2.07036	2.02441		1.38542	1.32205
	259		3.85699	3.77624		2.59628	2.56782		2.07381	2.02304		1.38517	1.32482
	260		3.8509	3.76697		2.59349	2.56087		2.0756	2.01955		1.38479	1.32705
	261		3.8393	3.74862		2.5977	2.55507		2.07814	2.01721		1.38382	1.32678
	262		3.82831	3.73381		2.59443	2.55363		2.07989	2.0139		1.38369	1.32901
	263		3.80967	3.71979		2.59079	2.54544		2.07947	2.0134		1.38235	1.334
	264		3.79685	3.70372		2.59181	2.54042		2.0793	2.0117		1.38323	1.33461
	265		3.78328	3.68507		2.5878	2.53732		2.07856	2.00858		1.38567	1.33792
	266		3.76282	3.66423		2.5814	2.52752		2.07697	2.00623		1.38504	1.34556
	267		3.74377	3.65217		2.57854	2.51855		2.07527	2.00587		1.38635	1.34988
	268		3.7227	3.62817		2.57493	2.51339		2.0709	2.00495		1.38946	1.35366
	269		3.69966	3.60887		2.56677	2.50583		2.06794	2.00376		1.39312	1.35981
	270		3.67612	3.59273		2.5591	2.49649		2.06436	2.00178		1.39493	1.36603
	271		3.64901	3.56748		2.55383	2.48724		2.05862	2.0005		1.39846	1.3715
	272		3.62318	3.54562		2.54622	2.47876		2.05167	2.00017		1.40027	1.37724
	273		3.59849	3.52679		2.53729	2.46871		2.04601	1.99825		1.40179	1.38265
	274		3.57162	3.50317		2.52855	2.45724		2.03927	1.99627		1.40372	1.38933
	275		3.538	3.47714		2.51903	2.44705		2.03161	1.99324		1.40482	1.39197
	276		3.50957	3.45473		2.5053	2.43602		2.02117	1.98897		1.40579	1.39636
	277		3.48277	3.43165		2.4917	2.42247		2.01251	1.98498		1.40242	1.40082
	278		3.45318	3.40574		2.48124	2.41007		1.99923	1.97869		1.39804	1.39967
	279		3.4197	3.3803		2.46516	2.3981		1.98571	1.97107		1.3919	1.39771
	280		3.38948	3.3557		2.44814	2.38425		1.97193	1.96129		1.38504	1.3944
	281		3.35878	3.33232		2.4271	2.36894		1.95446	1.95114		1.37414	1.38954
	282		3.32686	3.30578		2.41033	2.35575		1.93652	1.93709		1.36164	1.38305
	283		3.29433	3.27724		2.39261	2.34005		1.91692	1.92282		1.34502	1.37055
	284		3.26375	3.25259		2.36654	2.32355		1.89345	1.9056		1.32562	1.35616
	285		3.23568	3.22762		2.3449	2.30654		1.87014	1.88609		1.30475	1.34211
	286		3.19961	3.20014		2.32342	2.28928		1.84654	1.86263		1.28085	1.32259
	287		3.16998	3.17436		2.29589	2.27187		1.81783	1.84151		1.2543	1.29908
	288		3.14114	3.1513		2.26911	2.25394		1.79198	1.81759		1.22677	1.27685
	289		3.11065	3.1238		2.24341	2.23406		1.76231	1.79092		1.19505	1.25179
	290		3.07934	3.09629		2.21504	2.21546		1.73543	1.75988		1.16567	1.22247
	291		3.05057	3.07321		2.18536	2.19654		1.70663	1.73133		1.13382	1.192
	292		3.02067	3.04612		2.15862	2.17623		1.67758	1.7013		1.10095	1.16362
	293		2.99278	3.0223		2.13465	2.15682		1.64891	1.66944		1.06918	1.1314
	294		2.96385	2.99772		2.1064	2.13814		1.62136	1.63845		1.03779	1.09843
	295		2.93857	2.97397		2.07997	2.11746		1.59389	1.60884		1.00736	1.06749
	296		2.91021	2.94624		2.05595	2.09886		1.56638	1.57836		0.97669	1.03729
	297		2.88234	2.91988		2.0314	2.0818		1.54187	1.54755		0.94879	1.00608
	298		2.85611	2.8989		2.005	2.06339		1.51707	1.52056		0.92228	0.97413
	299		2.83121	2.87298		1.98375	2.04339		1.49289	1.49315		0.89749	0.94595
	300		2.80505	2.84799		1.96323	2.0262		1.472	1.46482		0.87283	0.92123
	301		2.78101	2.82551		1.94102	2.0079		1.45173	1.43994		0.85023	0.89488
	302		2.75897	2.80349		1.923	1.9914		1.43209	1.41763		0.83336	0.86975
	303		2.73536	2.77988		1.90655	1.97652		1.4139	1.39472		0.81308	0.84786
	304		2.7113	2.75805		1.88848	1.96293		1.39696	1.37337		0.79603	0.82705
	305		2.69126	2.74041		1.87131	1.94921		1.38215	1.35285		0.78282	0.80516
	306		2.67032	2.72076		1.8572	1.93384		1.36966	1.33669		0.76969	0.78888
	307		2.64937	2.69784		1.84441	1.92074		1.35376	1.3214		0.755	0.77294
	308		2.62902	2.68081		1.82962	1.90976		1.33991	1.3041		0.74453	0.75767
	309		2.61183	2.66077		1.81813	1.89528		1.32692	1.28982		0.73569	0.74585
	310		2.5918	2.64414		1.80898	1.88464		1.31743	1.27852		0.72681	0.73328
	311		2.57434	2.62607		1.79741	1.87666		1.30807	1.26484		0.71844	0.7247
	312		2.5578	2.60866		1.78562	1.86545		1.29762	1.25369		0.71074	0.7143
	313		2.54242	2.59427		1.77668	1.85507		1.28714	1.24386		0.70358	0.70585
	314		2.52441	2.57765		1.76772	1.84601		1.28039	1.2345		0.69782	0.69781
	315		2.50753	2.56342		1.75785	1.83901		1.27066	1.22591		0.69159	0.69119
	316		2.49398	2.54827		1.74966	1.82958		1.26379	1.21815		0.68797	0.68505
	317		2.47901	2.53287		1.74208	1.82202		1.2568	1.21131		0.68216	0.67924
	318		2.46567	2.51943		1.73527	1.81528		1.25031	1.20296		0.6777	0.67451
	319		2.45284	2.50368		1.72793	1.80827		1.24415	1.19786		0.67459	0.67147
	320		2.43941	2.49213		1.72262	1.80162		1.23924	1.19295		0.6729	0.66654
	321		2.42656	2.4774		1.71815	1.79542		1.23474	1.18923		0.67244	0.66627
	322		2.41381	2.46557		1.71222	1.79022		1.23162	1.18611		0.67177	0.66498
	323		2.40257	2.45342		1.70797	1.78552		1.22912	1.18312		0.6724	0.66478
	324		2.39129	2.44074		1.70544	1.78009		1.22775	1.18124		0.67446	0.6662
	325		2.3796	2.4275		1.70335	1.7764		1.22746	1.18083		0.67951	0.66836
	326		2.36966	2.41667		1.70135	1.77331		1.22787	1.1817		0.68347	0.67255
	327		2.36044	2.40454		1.70065	1.76969		1.22879	1.18303		0.68957	0.67728
	328		2.35083	2.39347		1.70171	1.76691		1.23208	1.18634		0.69735	0.68288
	329		2.34143	2.38303		1.70241	1.76553		1.23562	1.19001		0.70594	0.69079
	330		2.33264	2.37214		1.70368	1.7641		1.23969	1.19492		0.71646	0.70018
	331		2.32251	2.36131		1.70616	1.76306		1.24564	1.20025		0.729	0.70964
	332		2.31524	2.35107		1.71028	1.76215		1.25276	1.20833		0.74204	0.72031
	333		2.30709	2.34138		1.71462	1.76386		1.25996	1.21678		0.75639	0.73538
	334		2.29932	2.33242		1.72044	1.76415		1.26841	1.22623		0.77293	0.75085
	335		2.29281	2.32149		1.72612	1.76533		1.27873	1.23624		0.79031	0.76524
	336		2.28541	2.31326		1.7329	1.76818		1.28868	1.24887		0.80697	0.78395
	337		2.27929	2.30387		1.73905	1.76955		1.29904	1.26057		0.82633	0.80084
	338		2.27215	2.29552		1.7465	1.77258		1.31003	1.27453		0.84657	0.82003
	339		2.26597	2.28771		1.75482	1.77623		1.32151	1.28743		0.86547	0.83881
	340		2.26015	2.27971		1.76145	1.7787		1.33258	1.30166		0.88453	0.85955
	341		2.25478	2.27097		1.7689	1.78248		1.34365	1.31576		0.9025	0.87799
	342		2.24832	2.26375		1.77679	1.78581		1.3546	1.3287		0.92093	0.89731
	343		2.24293	2.25633		1.78241	1.78939		1.36367	1.34367		0.93823	0.91596
	344		2.23708	2.24681		1.78719	1.79171		1.37366	1.35538		0.95405	0.9342
	345		2.23108	2.24046		1.79272	1.79468		1.38227	1.36763		0.96634	0.94967
	346		2.22449	2.23237		1.79751	1.79824		1.38856	1.37686		0.97951	0.96487
	347		2.21953	2.22573		1.7993	1.80009		1.39313	1.38384		0.98725	0.97676
	348		2.21441	2.21856		1.79994	1.80004		1.39838	1.39187		0.99335	0.98716
	349		2.20802	2.20945		1.80164	1.80007		1.39975	1.39669		0.99891	0.99507
	350		2.2	2.2		1.8	1.8		1.4	1.4		1	1
	351		2.19558	2.19209		1.79503	1.79818		1.39963	1.39986		0.99714	1.00236
	352		2.18833	2.18395		1.79104	1.79613		1.39642	1.39706		0.99356	1.00257
	353		2.18115	2.17395		1.78581	1.79344		1.39109	1.39348		0.98653	0.99872
	354		2.17596	2.16369		1.77635	1.78766		1.38406	1.38687		0.97795	0.99237
	355		2.16695	2.15389		1.76827	1.7821		1.37553	1.37668		0.9684	0.98358
	356		2.15979	2.14353		1.75995	1.77591		1.36562	1.36713		0.95447	0.97014
	357		2.15238	2.13399		1.75241	1.7704		1.35526	1.35487		0.94083	0.95703
	358		2.14457	2.12387		1.73865	1.76188		1.34681	1.33972		0.92413	0.94258
	359		2.13922	2.11404		1.72715	1.75541		1.33387	1.32645		0.90751	0.92461
	360		2.13104	2.1018		1.71664	1.74554		1.32101	1.30722		0.88849	0.9067
	361		2.12153	2.09096		1.69851	1.73695		1.30732	1.2917		0.86997	0.88549
	362		2.11314	2.07699		1.68546	1.72301		1.29396	1.26998		0.85074	0.86259
	363		2.10467	2.06519		1.67336	1.71188		1.27661	1.25098		0.82949	0.84185
	364		2.0969	2.05428		1.659	1.70288		1.26508	1.23252		0.80685	0.82043
	365		2.08956	2.04264		1.64396	1.6898		1.25189	1.21301		0.78593	0.79652
	366		2.08093	2.02963		1.63194	1.67981		1.2367	1.19456		0.76822	0.77557
	367		2.07169	2.01836		1.61742	1.66861		1.22246	1.17536		0.74895	0.75119
	368		2.06453	2.00692		1.60334	1.65877		1.20852	1.1565		0.72862	0.73186
	369		2.05769	1.99715		1.59125	1.64679		1.19787	1.14093		0.70876	0.71369
	370		2.0491	1.98518		1.57935	1.63582		1.18409	1.1222		0.69285	0.69572
	371		2.04246	1.97586		1.56706	1.62677		1.17369	1.1071		0.67619	0.67674
	372		2.03684	1.9656		1.55429	1.61832		1.16195	1.09264		0.66003	0.65762
	373		2.02862	1.95491		1.54516	1.60742		1.15109	1.07707		0.64261	0.64471
	374		2.02096	1.94504		1.53476	1.59839		1.14152	1.06344		0.62708	0.626
	375		2.01419	1.93489		1.52304	1.58932		1.1287	1.04985		0.61466	0.61073
	376		2.00828	1.92546		1.51369	1.58114		1.11988	1.03782		0.60103	0.59655
	377		2.00048	1.91732		1.50526	1.57289		1.11035	1.02474		0.58735	0.58452
	378		1.99432	1.90875		1.49575	1.56299		1.10065	1.01275		0.57406	0.57148
	379		1.99047	1.90093		1.4864	1.55554		1.09179	1.00086		0.56105	0.55736
	380		1.98286	1.89152		1.47851	1.54836		1.08342	0.99021		0.54658	0.54392
	381		1.98078	1.88689		1.47344	1.54215		1.07527	0.97961		0.5374	0.53682
	382		1.97418	1.87794		1.46398	1.53621		1.06703	0.96776		0.52558	0.52075
	383		1.96943	1.87162		1.45611	1.52792		1.05991	0.95808		0.5138	0.51048
	384		1.96277	1.86323		1.44983	1.52084		1.05055	0.94967		0.50147	0.50048
	385		1.95869	1.85721		1.44175	1.51313		1.04256	0.93856		0.49044	0.48704
	386		1.95273	1.85032		1.43336	1.50599		1.03515	0.92892		0.47959	0.47501
	387		1.9475	1.8419		1.42708	1.50005		1.02687	0.91841		0.46688	0.46515
	388		1.94297	1.83649		1.42017	1.49342		1.01938	0.90895		0.45758	0.45508
	389		1.93864	1.83026		1.41266	1.4873		1.01201	0.89936		0.44617	0.44447
	390		1.93377	1.82348		1.40656	1.48046		1.0051	0.89128		0.43704	0.43353
	391		1.92935	1.81573		1.40139	1.47465		0.99957	0.88246		0.42745	0.4259
	392		1.92489	1.81085		1.3949	1.46903		0.99187	0.87291		0.41651	0.41468
	393		1.9207	1.80515		1.38823	1.46284		0.9855	0.86529		0.40687	0.40434
	394		1.9173	1.79964		1.38361	1.45744		0.97909	0.85799		0.39795	0.39475
	395		1.91225	1.79494		1.37796	1.45301		0.97322	0.85161		0.3889	0.39016
	396		1.90883	1.78922		1.37103	1.44916		0.96619	0.84289		0.382	0.37975
	397		1.90575	1.78364		1.36563	1.44242		0.96249	0.83504		0.37219	0.37077
	398		1.89927	1.77877		1.36194	1.43766		0.9562	0.83031		0.36588	0.36482
	399		1.89594	1.77379		1.35713	1.43379		0.95196	0.82241		0.35843	0.35719
	400		1.89372	1.76835		1.35209	1.42882		0.94734	0.81695		0.3533	0.34922
	401		1.89002	1.76356		1.34929	1.42512		0.94334	0.81149		0.34573	0.34293
	402		1.88767	1.7595		1.34499	1.42181		0.93997	0.80566		0.33971	0.33719
	403		1.88255	1.75565		1.34037	1.41761		0.93648	0.80047		0.33356	0.33287
	404		1.87958	1.74998		1.33629	1.41409		0.93194	0.79707		0.32839	0.32746
	405		1.8748	1.74631		1.33361	1.41135		0.92869	0.79046		0.32346	0.32098
	406		1.87195	1.74336		1.32965	1.4076		0.92545	0.78844		0.31993	0.31713
	407		1.86812	1.73822		1.32594	1.4041		0.9212	0.78417		0.31724	0.3124
	408		1.86417	1.73409		1.32302	1.40142		0.91991	0.77981		0.31265	0.31017
	409		1.86016	1.73035		1.32021	1.39877		0.91742	0.77664		0.30941	0.3076
	410		1.8572	1.72625		1.31801	1.39614		0.91421	0.77637		0.30638	0.30483
	411		1.85246	1.72205		1.31459	1.39361		0.91172	0.7732		0.30449	0.30355
	412		1.84766	1.71857		1.3121	1.3911		0.90993	0.76985		0.30322	0.29895
	413		1.84354	1.71551		1.30975	1.38903		0.90664	0.76833		0.29952	0.29814
	414		1.83966	1.71177		1.30661	1.38716		0.90481	0.7665		0.29944	0.29909
	415		1.83466	1.70822		1.30489	1.38554		0.90156	0.76677		0.29822	0.2974
	416		1.83013	1.70568		1.30249	1.38333		0.90127	0.76539		0.29851	0.29767
	417		1.82469	1.7007		1.29964	1.38098		0.89865	0.76388		0.29855	0.2999
	418		1.82025	1.69789		1.29759	1.37904		0.8969	0.76461		0.29784	0.29767
	419		1.81379	1.69383		1.29548	1.37762		0.89486	0.76521		0.29935	0.30037
	420		1.80806	1.6906		1.29308	1.37548		0.89507	0.76429		0.29889	0.30145
	421		1.80265	1.68581		1.29034	1.37342		0.89241	0.76443		0.29965	0.3026
	422		1.79628	1.6826		1.28918	1.37183		0.88978	0.76613		0.30146	0.30416
	423		1.79041	1.67988		1.28635	1.37043		0.88787	0.76581		0.30167	0.30625
	424		1.78418	1.67548		1.28367	1.36877		0.88525	0.76659		0.30369	0.30747
	425		1.77811	1.67165		1.28149	1.36645		0.88312	0.76806		0.30596	0.31091
	426		1.77104	1.66951		1.27955	1.36418		0.88208	0.76778		0.30747	0.31253
	427		1.76368	1.66457		1.27704	1.36203		0.87925	0.7698		0.30878	0.31422
	428		1.75756	1.66003		1.27425	1.36012		0.87684	0.7709		0.31105	0.31828
	429		1.74902	1.65687		1.27271	1.35811		0.87422	0.77187		0.31446	0.32003
	430		1.74186	1.65357		1.26937	1.35596		0.87247	0.77357		0.31564	0.32267
	431		1.73502	1.65021		1.26651	1.35349		0.86968	0.77402		0.31644	0.32523
	432		1.72814	1.64613		1.26399	1.35126		0.86727	0.77655		0.32014	0.32969
	433		1.71855	1.64232		1.26102	1.3485		0.86344	0.77742		0.32216	0.32922
	434		1.71069	1.63806		1.25688	1.34582		0.86015	0.77829		0.32241	0.33186
	435		1.70424	1.63338		1.25351	1.34217		0.85657	0.77738		0.32515	0.33523
	436		1.69477	1.6299		1.25095	1.33916		0.85403	0.77875		0.32641	0.33652
	437		1.68729	1.6245		1.24682	1.33596		0.85012	0.77793		0.32628	0.33868
	438		1.67907	1.62079		1.24248	1.33274		0.84667	0.77742		0.32704	0.33888
	439		1.67026	1.61597		1.23897	1.32902		0.84305	0.77779		0.32776	0.34037
	440		1.66196	1.61122		1.23466	1.32517		0.83814	0.77641		0.3294	0.34084
	441		1.65281	1.60654		1.22995	1.32048		0.83414	0.77499		0.32856	0.33922
	442		1.64531	1.60156		1.22461	1.31659		0.82898	0.77288		0.32658	0.33929
	443		1.63695	1.59762		1.22123	1.3125		0.82274	0.77086		0.32548	0.33814
	444		1.62889	1.59342		1.21617	1.30798		0.8182	0.76856		0.32565	0.33571
	445		1.62067	1.58745		1.21044	1.3026		0.81383	0.76659		0.32389	0.33469
	446		1.61197	1.58323		1.20532	1.29718		0.80738	0.76342		0.32119	0.33246
	447		1.60381	1.57813		1.19985	1.29284		0.80114	0.76094		0.31921	0.32949
	448		1.59613	1.57338		1.19325	1.2875		0.79669	0.75713		0.31623	0.32605
	449		1.58736	1.56836		1.18773	1.28143		0.7894	0.75332		0.31299	0.32422
	450		1.57948	1.56324		1.18168	1.27678		0.78287	0.74946		0.31042	0.3228
	451		1.5716	1.55872		1.17642	1.27075		0.77742	0.74478		0.30811	0.31699
	452		1.56317	1.55233		1.16856	1.26493		0.76918	0.74037		0.30213	0.31199
	453		1.5554	1.54786		1.16355	1.25923		0.76181	0.73532		0.29801	0.30787
	454		1.54776	1.54281		1.15664	1.25296		0.75594	0.73174		0.29603	0.30125
	455		1.54104	1.53709		1.14997	1.2466		0.74991	0.72577		0.29203	0.29814
	456		1.53358	1.53209		1.14361	1.24048		0.74334	0.71994		0.28593	0.29369
	457		1.52547	1.5275		1.13785	1.23488		0.73726	0.71609		0.28218	0.28902
	458		1.51877	1.5219		1.13086	1.2287		0.73073	0.71241		0.2768	0.28281
	459		1.51215	1.51648		1.12386	1.22251		0.72436	0.70732		0.27221	0.27855
	460		1.50536	1.51198		1.11909	1.21667		0.7167	0.69997		0.26741	0.27565
	461		1.49863	1.5073		1.11333	1.21048		0.71196	0.69478		0.26312	0.26754
	462		1.49328	1.50188		1.10664	1.20424		0.707	0.69093		0.25845	0.26409
	463		1.48628	1.49732		1.10017	1.19672		0.70147	0.68482		0.25235	0.25964
	464		1.48035	1.49208		1.09492	1.19064		0.69402	0.68019		0.24843	0.25383
	465		1.47475	1.4877		1.08888	1.18593		0.68919	0.67449		0.24322	0.24876
	466		1.46863	1.48245		1.0832	1.18044		0.68324	0.67128		0.23977	0.24471
	467		1.46469	1.47846		1.07858	1.17406		0.67808	0.6665		0.23682	0.24072
	468		1.45873	1.47389		1.07389	1.16947		0.67205	0.66223		0.23257	0.23727
	469		1.45434	1.46914		1.06792	1.16265		0.66709	0.65916		0.22836	0.23241
	470		1.44852	1.46428		1.06315	1.15766		0.66331	0.65301		0.22302	0.22788
	471		1.44453	1.46063		1.05935	1.1517		0.65894	0.64947		0.2191	0.22417
	472		1.43959	1.45559		1.0536	1.14566		0.65428	0.64585		0.21435	0.21917
	473		1.43572	1.45132		1.04935	1.14016		0.65136	0.64057		0.2117	0.21606
	474		1.43191	1.44782		1.04554	1.13571		0.64691	0.6374		0.20808	0.21093
	475		1.42776	1.44429		1.04129	1.13024		0.64233	0.63327		0.20564	0.21052
	476		1.42473	1.44058		1.03669	1.12522		0.63909	0.62936		0.20311	0.20843
	477		1.42052	1.43675		1.03303	1.1201		0.63663	0.62693		0.19899	0.20485
	478		1.4178	1.43292		1.02993	1.11479		0.63022	0.62404		0.196	0.20106
	479		1.41442	1.42916		1.02625	1.10974		0.62847	0.62069		0.19381	0.19769
	480		1.41175	1.4267		1.02209	1.10384		0.62544	0.6166		0.18893	0.19221
	481		1.40824	1.42354		1.01978	1.09977		0.62256	0.61302		0.18742	0.19262
	482		1.40627	1.41966		1.01651	1.09632		0.6204	0.61008		0.18519	0.18748
	483		1.40303	1.4165		1.01318	1.09039		0.61557	0.60645		0.18279	0.18282
	484		1.39999	1.41355		1.0096	1.08592		0.61349	0.60526		0.18014	0.18363
	485		1.39693	1.40899		1.00644	1.08058		0.61045	0.60315		0.17547	0.17789
	486		1.39442	1.40615		1.00418	1.07709		0.60742	0.59865		0.17273	0.17607
	487		1.39329	1.40456		1.00287	1.07408		0.60696	0.59635		0.17387	0.17526
	488		1.39079	1.40262		1.00049	1.07044		0.60405	0.59484		0.17193	0.17289
	489		1.38855	1.39845		0.9977	1.06535		0.60188	0.59305		0.16941	0.17262
	490		1.38638	1.39617		0.99467	1.06147		0.59872	0.59025		0.1676	0.16958
	491		1.38445	1.39412		0.99282	1.05787		0.59751	0.58722		0.1668	0.1681
	492		1.38228	1.39105		0.99073	1.05443		0.5951	0.58694		0.16469	0.16526
	493		1.38028	1.38743		0.98792	1.05011		0.59414	0.58433		0.16175	0.16411
	494		1.37885	1.38519		0.98594	1.04631		0.59177	0.58047		0.16158	0.16195
	495		1.37682	1.38404		0.98448	1.04333		0.59019	0.57955		0.15926	0.16073
	496		1.37543	1.38014		0.98312	1.03988		0.58919	0.57868		0.15847	0.16141
	497		1.3736	1.37885		0.9801	1.03572		0.58707	0.57615		0.1575	0.15837
	498		1.37215	1.37735		0.97901	1.03307		0.58523	0.57446		0.15602	0.15573
	499		1.37029	1.37383		0.97724	1.0296		0.58407	0.5728		0.1543	0.15681
	500		1.36832	1.37166		0.97524	1.02596		0.58332	0.57207		0.15363	0.15492
	501		1.36606	1.37014		0.97332	1.02365		0.58049	0.56977		0.15207	0.15215
	502		1.36544	1.36857		0.97316	1.02056		0.57862	0.56771		0.15081	0.15256
	503		1.36402	1.36543		0.97086	1.01748		0.57691	0.56706		0.14921	0.15208
	504		1.36123	1.36363		0.96891	1.0145		0.57633	0.56491		0.14828	0.15094
	505		1.36057	1.36244		0.96785	1.01164		0.576	0.56367		0.14879	0.14722
	506		1.35937	1.3599		0.96713	1.00854		0.57375	0.56142		0.14723	0.14898
	507		1.35808	1.35845		0.96517	1.00621		0.57242	0.56192		0.14605	0.14634
	508		1.35693	1.35667		0.96442	1.00356		0.57042	0.56055		0.1455	0.14411
	509		1.35482	1.3554		0.96312	1.00127		0.56996	0.55917		0.14378	0.14513
	510		1.35437	1.3528		0.96089	0.99858		0.56938	0.55793		0.14399	0.14479
	511		1.35246	1.35151		0.95989	0.99654		0.56821	0.5571		0.14269	0.14114
	512		1.35113	1.34994		0.95889	0.99418		0.56875	0.55577		0.14226	0.14087
	513		1.3506	1.34796		0.95749	0.99158		0.56597	0.55568		0.14142	0.14236
	514		1.34904	1.34724		0.95628	0.98902		0.56409	0.55269		0.14062	0.14073
	515		1.34798	1.34558		0.95575	0.98657		0.56513	0.55063		0.13982	0.13824
	516		1.34739	1.34355		0.9544	0.98508		0.56434	0.55035		0.13928	0.13837
	517		1.34555	1.34194		0.95327	0.98293		0.56126	0.55045		0.13923	0.13769
	518		1.34413	1.34125		0.95272	0.98081		0.56101	0.54989		0.13873	0.13675
	519		1.34286	1.33963		0.95202	0.97937		0.55956	0.54898		0.13801	0.13614
	520		1.34218	1.338		0.95032	0.97707		0.55952	0.54774		0.13759	0.13648
	521		1.34077	1.33687		0.94921	0.97512		0.55864	0.5453		0.13604	0.13587
	522		1.33975	1.3353		0.94876	0.97349		0.55731	0.54585		0.1365	0.13391
	523		1.33898	1.33396		0.94793	0.97165		0.55764	0.54393		0.1357	0.13256
	524		1.33728	1.33255		0.94671	0.96943		0.55631	0.54406		0.13604	0.13256
	525		1.33663	1.33163		0.94616	0.96751		0.55498	0.54259		0.13465	0.13161
	526		1.33563	1.3299		0.94553	0.96562		0.55398	0.54278		0.13494	0.12925
	527		1.33432	1.32893		0.94429	0.96415		0.55436	0.54126		0.13376	0.12925
	528		1.33366	1.32764		0.94398	0.96306		0.55327	0.54223		0.13339	0.12938
	529		1.33241	1.32624		0.94392	0.96108		0.55223	0.53984		0.13254	0.12857
	530		1.33162	1.32511		0.94241	0.95953		0.55252	0.53915		0.1325	0.1279
	531		1.3304	1.32412		0.94137	0.95784		0.55165	0.53901		0.13137	0.12749
	532		1.32974	1.32349		0.94104	0.95626		0.55119	0.53842		0.1317	0.12641
	533		1.32929	1.32169		0.94008	0.95488		0.55028	0.53704		0.13128	0.12418
	534		1.32779	1.3202		0.93943	0.95332		0.54878	0.53658		0.13145	0.12479
	535		1.32723	1.32008		0.93897	0.95221		0.54745	0.53626		0.13031	0.1258
	536		1.32612	1.31854		0.9383	0.95145		0.54811	0.53653		0.13036	0.12195
	537		1.3255	1.31747		0.9376	0.94957		0.54691	0.53502		0.13006	0.12256
	538		1.32428	1.31731		0.93708	0.94852		0.54645	0.53378		0.12981	0.12094
	539		1.32383	1.31522		0.9366	0.94694		0.54636	0.53392		0.12871	0.12114
	540		1.32283	1.31406		0.93568	0.9458		0.54632	0.53291		0.12863	0.12074
	541		1.32186	1.31353		0.93505	0.94454		0.54599	0.53282		0.12829	0.11912
	542		1.32059	1.31314		0.93446	0.94314		0.54412	0.53171		0.12825	0.11925
	543		1.32043	1.31187		0.93418	0.94236		0.54333	0.53029		0.12733	0.11804
	544		1.31943	1.31113		0.93326	0.9408		0.54349	0.52974		0.12813	0.11763
	545		1.31889	1.30991		0.93257	0.93947		0.54241	0.5296		0.12762	0.11729
	546		1.31762	1.30917		0.93257	0.93876		0.54191	0.52887		0.12594	0.11587
	547		1.31687	1.30793		0.93213	0.93762		0.54162	0.52905		0.12535	0.115
	548		1.31601	1.30728		0.93115	0.93653		0.54133	0.52878		0.12467	0.11493
	549		1.31535	1.30606		0.93087	0.93547		0.54083	0.52722		0.12497	0.11452
	550		1.31474	1.30507		0.93036	0.93438		0.54046	0.52648		0.12535	0.11385
	551		1.31347	1.30489		0.92934	0.93326		0.54029	0.52552		0.12497	0.11216
	552		1.31309	1.30426		0.92897	0.9321		0.53925	0.52593		0.124	0.11216
	553		1.31236	1.30306		0.92845	0.93101		0.53854	0.52478		0.12392	0.11148
	554		1.31166	1.30219		0.92753	0.93037		0.53821	0.5234		0.12299	0.11027
	555		1.31121	1.30184		0.92705	0.92942		0.53742	0.5234		0.12354	0.10959
	556		1.31005	1.30085		0.92655	0.92853		0.53613	0.5229		0.12337	0.10959
	557		1.30946	1.29986		0.92622	0.9275		0.53617	0.52249		0.1224	0.10844
	558		1.30876	1.29947		0.9254	0.92657		0.53546	0.52171		0.12177	0.10783
	559		1.30804	1.29882		0.92489	0.9257		0.53579	0.52047		0.12186	0.10675
	560		1.30709	1.29797		0.92441	0.92497		0.53421	0.52129		0.12131	0.10689
	561		1.30659	1.29707		0.92398	0.92361		0.53413	0.51969		0.12152	0.10621
	562		1.30582	1.29663		0.92302	0.92316		0.53351	0.51881		0.12068	0.10587
	563		1.30523	1.29564		0.92285	0.92208		0.53317	0.51891		0.12068	0.105
	564		1.30435	1.29502		0.92226	0.92116		0.53226	0.51817		0.11988	0.10392
	565		1.3036	1.29449		0.92138	0.92061		0.53167	0.51716		0.11929	0.10385
	566		1.3028	1.29368		0.9211	0.91956		0.53047	0.51666		0.11828	0.1027
	567		1.30179	1.2926		0.92032	0.91881		0.53034	0.51565		0.11786	0.10162
	568		1.3014	1.292		0.91955	0.918		0.53026	0.51537		0.11744	0.10115
	569		1.30054	1.29114		0.91901	0.91701		0.52914	0.51436		0.11596	0.1002
	570		1.30027	1.29045		0.91873	0.91621		0.52864	0.51344		0.1147	0.09905
	571		1.299	1.28997		0.91775	0.91534		0.52822	0.51257		0.11445	0.0979
	572		1.29873	1.28925		0.91764	0.91471		0.52764	0.51197		0.11373	0.09824
	573		1.29789	1.28861		0.91705	0.91398		0.52705	0.51229		0.11348	0.09797
	574		1.29707	1.28792		0.91635	0.91289		0.52606	0.51069		0.11234	0.09608
	575		1.29603	1.28727		0.916	0.91214		0.52606	0.51004		0.11243	0.09561
	576		1.29565	1.28653		0.9153	0.91145		0.5251	0.51		0.11197	0.09466
	577		1.29499	1.28605		0.91465	0.91056		0.52422	0.50913		0.11054	0.09392
	578		1.29401	1.28533		0.91402	0.90982		0.52385	0.50789		0.10986	0.09385
	579		1.29338	1.28487		0.91339	0.90916		0.52356	0.50747		0.1102	0.09324
	580		1.29302	1.2842		0.91267	0.9082		0.52244	0.50679		0.1094	0.09304
	581		1.29182	1.28326		0.91199	0.90713		0.52144	0.50646		0.1073	0.09149
	582		1.29121	1.28257		0.91134	0.90648		0.52077	0.50472		0.10801	0.09074
	583		1.29057	1.2825		0.91053	0.90617		0.52073	0.50509		0.10835	0.09047
	584		1.28969	1.28178		0.91014	0.90504		0.51977	0.50431		0.10776	0.08966
	585		1.28905	1.28091		0.9094	0.90404		0.51877	0.50311		0.10595	0.08959
	586		1.28846	1.28024		0.90861	0.90342		0.51832	0.50247		0.107	0.08878
	587		1.28729	1.27955		0.90789	0.90279		0.51744	0.5021		0.10582	0.08872
	588		1.28674	1.27888		0.90718	0.90184		0.51678	0.5016		0.10544	0.08858
	589		1.28615	1.27842		0.90659	0.90117		0.51644	0.50082		0.10641	0.08804
	590		1.28529	1.27802		0.90604	0.90023		0.51619	0.50013		0.10574	0.08851
	591		1.28484	1.27731		0.90526	0.89928		0.51515	0.4993		0.10523	0.08696
	592		1.28389	1.27636		0.90432	0.89852		0.51399	0.49889		0.10372	0.08561
	593		1.28303	1.27565		0.90386	0.89772		0.51336	0.49811		0.10258	0.08459
	594		1.28239	1.275		0.90347	0.89712		0.51299	0.49737		0.10309	0.08459
	595		1.28142	1.2747		0.90243	0.89586		0.51174	0.49636		0.10166	0.08399
	596		1.28074	1.27344		0.90181	0.89525		0.5117	0.49526		0.1022	0.08345
	597		1.28038	1.27323		0.90107	0.89445		0.51082	0.49531		0.10136	0.0827
	598		1.27929	1.27258		0.90038	0.89354		0.5092	0.49448		0.09972	0.08176
	599		1.27836	1.27175		0.89959	0.89254		0.50883	0.49366		0.09997	0.08149
	600		1.2777	1.27113		0.89902	0.89181		0.50812	0.49292		0.09947	0.07987
	601		1.27698	1.2709		0.89828	0.89107		0.50725	0.49255		0.09808	0.07973
	602		1.27596	1.26982		0.89728	0.89007		0.50695	0.49154		0.09757	0.07892
	603		1.27526	1.26894		0.89652	0.88903		0.50608	0.49076		0.09669	0.07784
	604		1.27433	1.26834		0.89578	0.88834		0.50516	0.49021		0.09635	0.07804
	605		1.27374	1.26795		0.89491	0.88754		0.50437	0.48929		0.09602	0.07608
	606		1.27297	1.26726		0.8943	0.88669		0.50346	0.48824		0.09497	0.07655
	607		1.27204	1.26663		0.89351	0.88589		0.50271	0.4876		0.09412	0.07561
	608		1.27129	1.26576		0.89244	0.88487		0.50146	0.4875		0.09366	0.07493
	609		1.27041	1.26507		0.89159	0.88411		0.50013	0.48622		0.09324	0.07419
	610		1.26971	1.26426		0.89081	0.88322		0.49955	0.48571		0.09156	0.07331
	611		1.26873	1.26396		0.88979	0.88211		0.49871	0.48411		0.09093	0.07189
	612		1.26778	1.26327		0.88898	0.88133		0.4978	0.48383		0.09013	0.07196
	613		1.26676	1.26223		0.88807	0.88029		0.4968	0.48319		0.08937	0.07068
	614		1.26651	1.26161		0.88735	0.87949		0.49588	0.48135		0.08874	0.07027
	615		1.2654	1.2611		0.88621	0.87839		0.49484	0.48149		0.08735	0.06919
	616		1.26436	1.26032		0.88543	0.87746		0.49372	0.48043		0.08697	0.06825
	617		1.26382	1.25988		0.88464	0.87679		0.49276	0.47929		0.08609	0.06777
	618		1.26289	1.25905		0.88347	0.87595		0.4921	0.47823		0.08516	0.06649
	619		1.26203	1.25843		0.88246	0.87491		0.49122	0.47727		0.08423	0.06602
	620		1.26123	1.2576		0.88148	0.87402		0.48927	0.47621		0.08344	0.06507
	621		1.26049	1.25667		0.88087	0.87315		0.48914	0.47593		0.08243	0.06433
	622		1.25969	1.25596		0.87978	0.87204		0.48789	0.47506		0.08078	0.06392
	623		1.25899	1.25545		0.87924	0.87126		0.48615	0.47442		0.07923	0.06304
	624		1.25827	1.25541		0.87793	0.87023		0.48577	0.47295		0.0786	0.06156
	625		1.25745	1.25513		0.87691	0.8697		0.48494	0.47359		0.07876	0.06169
	626		1.25664	1.25386		0.8759	0.86906		0.48502	0.47208		0.07872	0.06149
	627		1.25616	1.25268		0.87518	0.86828		0.48302	0.47033		0.07695	0.05926
	628		1.25523	1.25209		0.87414	0.86701		0.48253	0.46877		0.07405	0.05595
	629		1.25414	1.2516		0.87325	0.8659		0.48119	0.46795		0.07384	0.05541
	630		1.25324	1.25084		0.87244	0.86525		0.48065	0.46785		0.0727	0.05467
	631		1.2524	1.25031		0.87115	0.8641		0.47874	0.4668		0.07148	0.05433
	632		1.2517	1.24957		0.86996	0.8631		0.47753	0.46551		0.07064	0.05453
	633		1.25061	1.24881		0.86886	0.8625		0.47599	0.46505		0.06993	0.05338
	634		1.25009	1.24842		0.86791	0.86151		0.47516	0.46404		0.06862	0.05156
	635		1.24923	1.24768		0.86692	0.86009		0.47441	0.46313		0.06728	0.05048
	636		1.24832	1.24699		0.86588	0.85956		0.47304	0.46161		0.06509	0.04994
	637		1.24773	1.24648		0.8651	0.85858		0.47162	0.46156		0.06454	0.04865
	638		1.24683	1.24565		0.86364	0.85751		0.47062	0.46014		0.06349	0.04723
	639		1.24599	1.24478		0.86265	0.85682		0.46942	0.4589		0.06202	0.0469
	640		1.24547	1.24441		0.86178	0.85587		0.46813	0.45771		0.06075	0.04723
	641		1.24474	1.24392		0.86056	0.85464		0.46659	0.45743		0.05983	0.04575
	642		1.24365	1.24332		0.85975	0.85411		0.46646	0.45665		0.0597	0.04426
	643		1.24282	1.24231		0.85915	0.85356		0.46575	0.45495		0.05785	0.04386
	644		1.24245	1.24192		0.85795	0.85264		0.46509	0.45404		0.05604	0.04176
	645		1.24155	1.24196		0.85686	0.85173		0.46326	0.45284		0.05533	0.04014
	646		1.24078	1.24044		0.85618	0.85108		0.46188	0.45284		0.05406	0.03926
	647		1.2406	1.23984		0.85516	0.85037		0.46034	0.45243		0.05293	0.03886
	648		1.23946	1.23968		0.85409	0.84904		0.4591	0.45156		0.05154	0.03757
	649		1.23806	1.23857		0.85291	0.84824		0.45905	0.44981		0.05019	0.03663
	650		1.23835	1.23839		0.85221	0.84793		0.45781	0.44876		0.04842	0.03663
	651		1.23756	1.23802		0.85099	0.84713		0.45589	0.44862		0.04868	0.03663
	652		1.23636	1.23708		0.85032	0.84586		0.45552	0.44742		0.04712	0.03264
	653		1.23545	1.23611		0.84967	0.84541		0.45539	0.44701		0.04514	0.03291
	654		1.23532	1.23648		0.8486	0.84443		0.45377	0.44563		0.04502	0.03203
	655		1.23462	1.23532		0.84773	0.84363		0.45402	0.44568		0.0406	0.02636
	656		1.23351	1.23389		0.84768	0.84254		0.45077	0.44247		0.03353	0.02386
	657		1.23328	1.23489		0.84707	0.84344		0.4526	0.44306		0.03971	0.02737
	658		1.23203	1.23475		0.8455	0.84205		0.45106	0.44329		0.04169	0.02764
	659		1.23212	1.23313		0.84452	0.84076		0.45061	0.44141		0.03942	0.0271
	660		1.23144	1.23237		0.84339	0.84005		0.44927	0.44196		0.03853	0.02731
	661		1.23067	1.23256		0.84261	0.83954		0.44773	0.44077		0.03677	0.02818
	662		1.23006	1.23133		0.84169	0.83879		0.44778	0.4398		0.03614	0.02656
	663		1.22927	1.2311		0.84101	0.83861		0.44582	0.43907		0.03576	0.02589
	664		1.22931	1.23127		0.8406	0.83725		0.44545	0.43751		0.03475	0.0242
	665		1.22818	1.2305		0.83942	0.83663		0.4447	0.43714		0.03306	0.02258
	666		1.22805	1.23		0.83896	0.83636		0.44349	0.43673		0.03243	0.02359
	667		1.22725	1.22963		0.8379	0.83543		0.44361	0.43641		0.03138	0.02291
	668		1.22617	1.2291		0.83761	0.83485		0.44228	0.43576		0.03062	0.02109
	669		1.22612	1.22857		0.83653	0.83447		0.44149	0.43489		0.03008	0.02048
	670		1.2254	1.22827		0.83596	0.83369		0.4407	0.43388		0.02869	0.01994
	671		1.22517	1.22765		0.835	0.83318		0.43937	0.43384		0.0281	0.0196
	672		1.22467	1.22711		0.83443	0.83254		0.43912	0.43287		0.02629	0.01798
	673		1.22395	1.22658		0.83398	0.83194		0.43812	0.43227		0.02612	0.01629
	674		1.22333	1.22626		0.8333	0.83123		0.43779	0.43204		0.02545	0.01704
	675		1.2227	1.22578		0.83232	0.83078		0.43666	0.4309		0.02482	0.01663
	676		1.22209	1.22559		0.83191	0.83054		0.43637	0.43025		0.02465	0.01616
	677		1.22211	1.22518		0.83121	0.8296		0.43562	0.42947		0.02296	0.01494
	678		1.22139	1.22439		0.83051	0.82907		0.43487	0.42888		0.0225	0.01589
	679		1.22102	1.22426		0.83007	0.82894		0.43458	0.42874		0.02107	0.01427
	680		1.22055	1.22393		0.82996	0.82796		0.43371	0.42755		0.02015	0.01346
	681		1.22	1.22347		0.8289	0.82767		0.43317	0.428		0.0201	0.01312
	682		1.21951	1.22299		0.82829	0.82731		0.43238	0.42681		0.01947	0.01251
	683		1.2191	1.2229		0.82763	0.82686		0.43213	0.42699		0.01922	0.01143
	684		1.21864	1.22273		0.8272	0.82596		0.43105	0.42631		0.01787	0.01082
	685		1.21824	1.22188		0.82665	0.82558		0.43096	0.42612		0.01648	0.01075
	686		1.21792	1.22172		0.82624	0.82524		0.43026	0.42539		0.01653	0.01069
	687		1.21722	1.22163		0.82569	0.82466		0.42996	0.4253		0.01602	0.00913
	688		1.21724	1.22117		0.8253	0.8244		0.42959	0.4247		0.01543	0.01069
	689		1.21665	1.22087		0.82462	0.82384		0.42897	0.42378		0.01438	0.00879
	690		1.21647	1.22029		0.82436	0.8236		0.42813	0.42341		0.01396	0.00906
	691		1.21608	1.22011		0.82382	0.82289		0.42743	0.42323		0.01316	0.00906
	692		1.21559	1.21978		0.8234	0.82273		0.42738	0.42341		0.01265	0.00758
	693		1.21522	1.21971		0.8231	0.82233		0.42684	0.423		0.01257	0.00805
	694		1.21468	1.21916		0.82256	0.8216		0.42618	0.4224		0.01156	0.00771
	695		1.21439	1.21886		0.82219	0.8214		0.42593	0.42204		0.01165	0.00643
	696		1.21423	1.2187		0.82177	0.82079		0.42572	0.42075		0.01122	0.00636
	697		1.21405	1.21842		0.82146	0.82064		0.4253	0.42181		0.01	0.00542
	698		1.21339	1.21789		0.8211	0.82011		0.4253	0.42112		0.01051	0.00575
	699		1.21334	1.21817		0.82053	0.82008		0.42426	0.42071		0.00958	0.00575
	700		1.21309	1.21729		0.8202	0.8195		0.42435	0.42048		0.0095	0.00488
	701		1.21289	1.21718		0.81975	0.81906		0.42343	0.42043		0.00904	0.00447
	702		1.21257	1.21722		0.8195	0.81904		0.4236	0.41992		0.00761	0.00494
	703		1.21246	1.21676		0.81937	0.81852		0.42322	0.41951		0.00794	0.0042
	704		1.21205	1.21692		0.819	0.81828		0.42297	0.41947		0.00739	0.0042
	705		1.2116	1.21642		0.81855	0.81793		0.42256	0.4185		0.00731	0.00386
	706		1.21162	1.21632		0.81833	0.81752		0.4221	0.41864		0.00672	0.00305
	707		1.2111	1.21596		0.81789	0.81723		0.42193	0.41777		0.0058	0.00265
	708		1.21106	1.21586		0.8177	0.8171		0.42181	0.41818		0.00554	0.00305
	709		1.21081	1.21554		0.81761	0.81701		0.42097	0.41781		0.00474	0.00332
	710		1.21033	1.21533		0.81713	0.81641		0.42139	0.41768		0.00479	0.00231
	711		1.21044	1.21499		0.81687	0.81626		0.42102	0.41717		0.00529	0.00217
	712		1.2099	1.2148		0.81669	0.81621		0.42002	0.41685		0.00428	0.00231
	713		1.20974	1.21439		0.81621	0.81564		0.42081	0.41685		0.00399	0.00136
	714		1.20963	1.21453		0.81623	0.81546		0.41985	0.41676		0.00399	0.00143
	715		1.20938	1.21434		0.81574	0.8153		0.41998	0.41579		0.00348	0.000755294
	716		1.20915	1.21446		0.81534	0.81512		0.41939	0.41552		0.00323	0.000890409
	717		1.20895	1.21393		0.81521	0.81484		0.4191	0.4157		0.00302	0.000687737
	718		1.20893	1.21363		0.81497	0.81474		0.41914	0.41611		0.00188	0.000147276
	719		1.20854	1.21363		0.81501	0.81437		0.4191	0.41598		0.00167	0.000349948
	720		1.20825	1.21305		0.81475	0.81419		0.41923	0.41593		0.00167	1.21604e-05
	721		1.20825	1.21335		0.81445	0.81381		0.41852	0.41501		0.0015	-0.000325628
	722		1.20797	1.21328		0.81427	0.81372		0.41814	0.41547		0.00112	0.000957967
	723		1.20788	1.21298		0.81393	0.81345		0.41777	0.41465		0.00121	-0.000393185
	724		1.20768	1.21277		0.81393	0.81339		0.4179	0.41428		0.000493609	-0.000325628
	725		1.20754	1.21277		0.8138	0.81308		0.4181	0.41455		0.000451528	-0.000460743
	726		1.20752	1.21252		0.81351	0.81279		0.41752	0.41423		3.07191e-05	-0.00025807
	727		1.20718	1.21227		0.81331	0.81263		0.41731	0.41396		-0.000179686	-0.000663416
	728		1.20684	1.21222		0.81312	0.81277		0.41777	0.41373		-0.000432171	-0.00161
	729		1.20673	1.21206		0.81294	0.81246		0.41673	0.41386		-0.000979223	-0.000595858
	730		1.20666	1.21183		0.81262	0.81196		0.41648	0.41359		-0.00153	-0.00134
	731		1.20659	1.21137		0.81266	0.81203		0.41648	0.41373		-0.00127	-0.00195
	732		1.20634	1.21169		0.81247	0.81186		0.41623	0.41359		-0.00199	-0.00188
	733		1.20643	1.2113		0.81234	0.8115		0.41611	0.41276		-0.00148	-0.00242
	734		1.20605	1.21155		0.81203	0.81148		0.41581	0.41244		-0.00254	-0.00276
	735		1.20582	1.21114		0.81181	0.81154		0.41581	0.41299		-0.00287	-0.00249
	736		1.20609	1.21091		0.81185	0.81114		0.4154	0.41308		-0.00338	-0.00181
	737		1.20575	1.21104		0.81148	0.8109		0.41548	0.41244		-0.00338	-0.00397
	738		1.20566	1.21107		0.8114	0.8111		0.41527	0.41253		-0.00317	-0.00303
	739		1.20569	1.21079		0.81135	0.81085		0.41527	0.41276		-0.00397	-0.00222
	740		1.20528	1.21061		0.81087	0.81088		0.41465	0.41198		-0.00371	-0.00256
	741		1.20523	1.21088		0.81098	0.8105		0.41507	0.41244		-0.00388	-0.00222
	742		1.2055	1.21063		0.81079	0.81025		0.41482	0.4123		-0.00388	-0.00242
	743		1.20535	1.21061		0.81055	0.81012		0.41411	0.41189		-0.00443	-0.00296
	744		1.20496	1.21063		0.81048	0.81027		0.41415	0.41143		-0.00464	-0.00343
	745		1.20498	1.21035		0.81055	0.81005		0.41448	0.41079		-0.00523	-0.0033
	746		1.20498	1.2101		0.81003	0.80956		0.41369	0.41139		-0.0054	-0.00465
	747		1.20473	1.21001		0.81009	0.80968		0.4139	0.41152		-0.00519	-0.00478
	748		1.20476	1.21015		0.80991	0.80972		0.41394	0.41106		-0.00552	-0.00424
	749		1.20464	1.21008		0.80966	0.80941		0.41315	0.41083		-0.00632	-0.00391
	750		1.20469	1.20996		0.80966	0.80947		0.41369	0.41061		-0.00708	-0.0035
	751		1.20473	1.21008		0.8095	0.80908		0.41365	0.41065		-0.00628	-0.00337
	752		1.20449	1.21001		0.80948	0.80901		0.41311	0.41033		-0.00632	-0.00411
	753		1.20435	1.20968		0.80937	0.80903		0.41282	0.41065		-0.00725	-0.00438
	754		1.2043	1.20945		0.80935	0.80896		0.4134	0.41038		-0.00717	-0.00573
	755		1.20415	1.20941		0.80915	0.80885		0.41278	0.40973		-0.00763	-0.00458
	756		1.20419	1.20931		0.80896	0.80885		0.41307	0.41015		-0.00822	-0.00472
	757		1.20408	1.20906		0.80906	0.80849		0.41298	0.4096		-0.00826	-0.00539
	758		1.2039	1.20952		0.80891	0.80836		0.41236	0.41005		-0.0094	-0.00485
	759		1.20399	1.20911		0.80891	0.80825		0.41286	0.40946		-0.00847	-0.00485
	760		1.20406	1.20943		0.80824	0.80816		0.41273	0.40927		-0.00952	-0.00546
	761		1.2036	1.20904		0.80889	0.80816		0.41232	0.40941		-0.00902	-0.0056
	762		1.20344	1.20885		0.80843	0.80799		0.41265	0.40927		-0.00994	-0.00499
	763		1.2036	1.20883		0.80828	0.80818		0.41199	0.40895		-0.00965	-0.00573
	764		1.2036	1.20876		0.80826	0.80792		0.41157	0.409		-0.01015	-0.00573
	765		1.20351	1.20883		0.80824	0.80761		0.41228	0.40813		-0.01074	-0.00641
	766		1.2036	1.20899		0.80787	0.80749		0.41236	0.40872		-0.01053	-0.00587
	767		1.2034	1.20878		0.80791	0.80772		0.41157	0.40891		-0.01041	-0.0056
	768		1.20306	1.2083		0.80811	0.80749		0.41203	0.40859		-0.01053	-0.00769
	769		1.2031	1.20844		0.80785	0.80749		0.41119	0.40822		-0.01091	-0.00641
	770		1.20317	1.20865		0.80771	0.80758		0.41157	0.4084		-0.01179	-0.0058
	771		1.20328	1.20842		0.80782	0.80701		0.41149	0.40845		-0.01209	-0.0062
	772		1.20317	1.20851		0.80758	0.8069		0.41103	0.4084		-0.01154	-0.00587
	773		1.20297	1.20848		0.8075	0.80705		0.41128	0.40799		-0.01142	-0.006
	774		1.20301	1.20816		0.80758	0.80707		0.41078	0.40785		-0.01158	-0.00688
	775		1.20308	1.20809		0.80754	0.80705		0.41107	0.40822		-0.01217	-0.00627
	776		1.20315	1.20842		0.80687	0.8072		0.41086	0.40872		-0.01226	-0.00661
	777		1.20299	1.20828		0.80702	0.80663		0.41115	0.40758		-0.01238	-0.00668
	778		1.20288	1.20784		0.80702	0.80665		0.41095	0.40739		-0.01276	-0.00647
	779		1.20288	1.20814		0.80719	0.8068		0.41057	0.40762		-0.01297	-0.00715
	780		1.2027	1.20832		0.80691	0.80678		0.4107	0.40753		-0.01331	-0.00735
	781		1.20283	1.20823		0.80702	0.80636		0.41082	0.40684		-0.0144	-0.00796
	782		1.20306	1.20809		0.80662	0.80649		0.41061	0.40707		-0.01369	-0.0062
	783		1.20254	1.2077		0.80673	0.80665		0.41061	0.40675		-0.01394	-0.00722
	784		1.20247	1.20786		0.80667	0.80645		0.41015	0.40634		-0.01445	-0.00789
	785		1.20276	1.20782		0.80643	0.8064		0.41053	0.40712		-0.0144	-0.00742
	786		1.20315	1.20795		0.80639	0.8064		0.41045	0.40748		-0.01457	-0.00749
	787		1.20265	1.20749		0.80626	0.80605		0.41011	0.40661		-0.01503	-0.00715
	788		1.20217	1.20775		0.80636	0.80623		0.4099	0.40675		-0.01499	-0.00755
	789		1.20256	1.20765		0.80649	0.8063		0.40949	0.40643		-0.01524	-0.00803
	790		1.20285	1.20786		0.80641	0.8062		0.41024	0.40702		-0.01512	-0.00722
	791		1.20256	1.2077		0.80621	0.80592		0.40966	0.40634		-0.01516	-0.00688
	792		1.20226	1.20791		0.80619	0.80605		0.40982	0.40606		-0.01558	-0.00809
	793		1.20219	1.20749		0.80606	0.80625		0.41003	0.4067		-0.01558	-0.00789
	794		1.20229	1.20724		0.8061	0.80587		0.40966	0.40597		-0.01659	-0.00877
	795		1.20216	1.20772		0.80569	0.80574		0.40936	0.40601		-0.01651	-0.00762
	796		1.20216	1.20749		0.80582	0.80587		0.40936	0.40689		-0.01621	-0.00722
	797		1.20194	1.2074		0.80597	0.80598		0.40982	0.40601		-0.01579	-0.00816
	798		1.20205	1.20736		0.80582	0.80571		0.40982	0.40588		-0.0163	-0.0085
	799		1.20254	1.20775		0.80586	0.80554		0.40966	0.4056		-0.01701	-0.00816
	800		1.20198	1.20729		0.80558	0.80576		0.4092	0.40569		-0.01697	-0.00789

## Sheet: Fig 1B
Figure 1B			Delta A/A-->
	Wavelength (nm)		Undoped-Rac-CoOX	5%-Fe doped Rac-CoOX	10%-Fe doped Rac-CoOX	23%-Fe doped Rac-CoOX		Undoped-L CoOX	5%-Fe doped L-CoOX	10%-Fe doped L-CoOX	23%-Fe doped L-CoOX
	450		-0.000110831	4.09593e-05	1.42575e-05	-1.7373e-05		-6.553e-05	-6.33994e-05	-0.000107836	-3.97328e-06
	449		-9.13978e-05	4.57135e-05	2.2103e-05	-2.54788e-05		-7.27731e-05	-6.24773e-05	-0.000111475	-1.42303e-05
	448		-7.4519e-05	5.11469e-05	1.91506e-05	-2.50548e-05		-7.73576e-05	-7.24941e-05	-0.000113393	-2.27768e-05
	447		-7.04889e-05	5.10959e-05	2.11654e-05	-2.80498e-05		-8.1879e-05	-8.08626e-05	-0.00012139	-3.66008e-05
	446		-6.85715e-05	4.17783e-05	2.18254e-05	-2.31193e-05		-7.20333e-05	-7.75122e-05	-0.000121312	-4.52381e-05
	445		-8.47228e-05	2.51396e-05	2.10348e-05	-2.02371e-05		-6.36719e-05	-7.58014e-05	-0.000121854	-5.31427e-05
	444		-9.13537e-05	1.45701e-05	2.227e-05	-2.1601e-05		-5.63697e-05	-6.86888e-05	-0.000122125	-6.10232e-05
	443		-8.31523e-05	2.14964e-05	1.72589e-05	-1.81995e-05		-4.23816e-05	-5.93519e-05	-0.000127832	-6.57359e-05
	442		-7.25567e-05	1.49585e-05	9.08376e-06	-2.39151e-05		-4.33661e-05	-6.9011e-05	-0.000125843	-6.23588e-05
	441		-6.81537e-05	3.11592e-05	3.23576e-06	-2.33617e-05		-4.55178e-05	-7.82559e-05	-0.000120648	-6.5264e-05
	440		-6.62936e-05	3.02129e-05	2.8791e-06	-2.16481e-05		-3.9923e-05	-8.00906e-05	-0.000116675	-7.19792e-05
	439		-7.85562e-05	1.93341e-05	-6.4483e-06	-1.64648e-05		-2.95183e-05	-7.82087e-05	-0.000116603	-8.64647e-05
	438		-9.43698e-05	9.13264e-06	1.37464e-06	-1.83512e-05		-2.72856e-05	-7.40226e-05	-0.000112438	-9.62615e-05
	437		-9.52306e-05	1.75807e-05	2.22948e-06	-2.2294e-05		-3.88029e-06	-5.77658e-05	-0.000112759	-0.000110149
	436		-8.70713e-05	1.42157e-05	-4.40099e-06	-2.5222e-05		6.90103e-06	-5.96216e-05	-0.00011491	-0.000125842
	435		-8.37049e-05	1.41527e-05	-9.74697e-06	-4.26414e-05		1.94649e-05	-5.46886e-05	-0.000115925	-0.000138056
	434		-7.09803e-05	2.57148e-05	-7.00603e-06	-4.29759e-05		2.94293e-05	-6.19066e-05	-0.000112144	-0.000139426
	433		-5.78489e-05	3.84975e-05	-1.27348e-05	-4.99798e-05		4.74662e-05	-6.48896e-05	-0.000102821	-0.000146085
	432		-7.87752e-05	2.64563e-05	-1.86209e-05	-4.725e-05		5.11808e-05	-7.54081e-05	-9.88593e-05	-0.000158252
	431		-7.28319e-05	2.81921e-05	-1.34151e-05	-4.59622e-05		6.60908e-05	-4.99714e-05	-9.2123e-05	-0.000164525
	430		-5.67987e-05	3.23714e-05	-1.10151e-05	-4.39417e-05		8.02613e-05	-4.35796e-05	-8.31014e-05	-0.000169956
	429		-5.25336e-05	4.39385e-05	-1.28159e-05	-4.68503e-05		8.88459e-05	-3.71523e-05	-7.97322e-05	-0.000179249
	428		-5.67948e-05	3.39594e-05	-1.39296e-05	-4.17636e-05		8.84045e-05	-3.4853e-05	-8.37235e-05	-0.000190087
	427		-3.82454e-05	5.03525e-05	-1.08775e-05	-4.60132e-05		9.52132e-05	-3.50561e-05	-7.65834e-05	-0.00019172
	426		-4.10389e-05	4.51125e-05	-1.46055e-05	-4.97977e-05		8.55338e-05	-5.79874e-05	-7.72927e-05	-0.000196485
	425		-5.08536e-05	4.66432e-05	-1.68143e-05	-4.88098e-05		8.04428e-05	-6.14302e-05	-7.76413e-05	-0.000197009
	424		-5.44175e-05	2.99486e-05	-1.31329e-05	-4.2717e-05		8.40712e-05	-6.94473e-05	-6.92304e-05	-0.000195539
	423		-4.19847e-05	3.11787e-05	-1.45387e-05	-4.27777e-05		8.82869e-05	-7.40109e-05	-6.10785e-05	-0.00019541
	422		-4.57167e-05	2.04225e-05	-9.85631e-06	-4.39898e-05		9.60083e-05	-6.74056e-05	-5.89027e-05	-0.000197754
	421		-2.93357e-05	2.70271e-05	-9.15129e-06	-4.39496e-05		0.000115619	-5.94297e-05	-5.44411e-05	-0.000194217
	420		-2.19629e-05	2.03677e-05	-3.29033e-06	-3.66735e-05		0.000128007	-5.91218e-05	-4.99294e-05	-0.0001931
	419		-1.47269e-05	2.02899e-05	-6.59877e-06	-3.94309e-05		0.000127062	-5.02086e-05	-4.82701e-05	-0.000190181
	418		-2.41042e-05	1.66199e-05	-3.48964e-06	-4.05467e-05		0.000134317	-3.84308e-05	-4.88996e-05	-0.000180646
	417		-8.53981e-06	2.46084e-05	-9.34869e-06	-3.97072e-05		0.0001293	-3.55722e-05	-4.16064e-05	-0.000177498
	416		-1.56323e-05	2.69068e-05	-4.28468e-06	-3.53789e-05		0.000125313	-2.36071e-05	-3.56061e-05	-0.000174681
	415		-2.94538e-05	2.47127e-05	-1.08775e-05	-4.1489e-05		0.000118231	-1.70266e-05	-2.89567e-05	-0.000171976
	414		-1.98391e-05	4.19557e-05	-1.90933e-05	-4.35451e-05		0.000126468	-1.08862e-05	-2.03486e-05	-0.000166996
	413		-2.40443e-05	3.94775e-05	-1.63943e-05	-3.48412e-05		0.000128495	-7.37348e-06	-1.29359e-05	-0.000161233
	412		-1.89397e-05	3.14065e-05	-1.35471e-05	-2.97894e-05		0.000134277	-3.69482e-07	-8.22822e-06	-0.000142865
	411		-6.87548e-06	2.82566e-05	-2.11558e-05	-3.28856e-05		0.000137406	7.75024e-06	1.16576e-06	-0.00012205
	410		1.65551e-05	3.10351e-05	-2.47557e-05	-2.836e-05		0.000145187	2.29795e-05	1.0991e-05	-0.000101495
	409		1.00156e-05	1.45519e-05	-2.03002e-05	-3.32814e-05		0.000151813	4.00131e-05	1.83592e-05	-8.60914e-05
	408		1.89469e-05	2.44878e-05	-2.38978e-05	-3.86671e-05		0.000156301	4.22683e-05	2.71888e-05	-7.43609e-05
	407		1.24778e-05	3.45072e-05	-2.39317e-05	-3.86722e-05		0.000154353	5.26195e-05	3.42137e-05	-6.37058e-05
	406		2.0737e-06	3.28256e-05	-1.75639e-05	-3.65626e-05		0.000158055	6.03458e-05	4.40971e-05	-5.89059e-05
	405		-8.85831e-06	3.58822e-05	-1.33903e-05	-3.35492e-05		0.000165271	6.30797e-05	5.34497e-05	-5.09779e-05
	404		-9.57431e-06	4.23552e-05	-6.11726e-06	-2.52896e-05		0.000162652	7.25557e-05	6.2075e-05	-3.96591e-05
	403		-5.58107e-06	4.52543e-05	-2.3598e-06	-2.56176e-05		0.00017129	9.29913e-05	7.69375e-05	-2.46928e-05
	402		-2.6368e-06	3.43837e-05	8.51736e-06	-2.53698e-05		0.000194355	0.00011114	9.04136e-05	-1.44619e-05
	401		8.62262e-06	4.06783e-05	1.27488e-05	-2.48892e-05		0.000204953	0.000125365	0.000100111	-3.47778e-06
	400		1.79485e-05	4.34766e-05	1.92602e-05	-2.3257e-05		0.000226561	0.000146907	0.000109802	1.21161e-05
	399		3.42297e-05	4.77246e-05	2.06885e-05	-2.49573e-05		0.000247129	0.000154916	0.000119187	2.04863e-05
	398		5.01971e-05	4.55391e-05	2.10509e-05	-2.22134e-05		0.000265043	0.000167646	0.000128182	2.99206e-05
	397		5.06956e-05	4.68026e-05	1.07228e-05	-1.76692e-05		0.00027703	0.000181052	0.000141083	3.33643e-05
	396		4.59622e-05	4.46491e-05	6.84419e-06	-1.62823e-05		0.000304531	0.000196128	0.000156379	4.13889e-05
	395		4.72362e-05	4.81994e-05	4.70196e-06	-1.85723e-05		0.00031068	0.000197257	0.000174504	4.06894e-05
	394		3.66809e-05	4.12495e-05	1.85664e-06	-1.68825e-05		0.000335051	0.000212236	0.000190828	4.52098e-05
	393		2.17094e-05	3.45525e-05	6.04953e-07	-1.01491e-05		0.000354327	0.000217456	0.000203529	4.29482e-05
	392		3.27185e-05	5.55292e-05	2.18609e-06	-1.89394e-05		0.000368932	0.000223364	0.000213976	4.42285e-05
	391		2.53759e-05	5.11571e-05	-2.23876e-06	-1.31832e-05		0.000386518	0.00022996	0.000222852	4.06379e-05
	390		2.43694e-05	5.1062e-05	-4.45191e-06	-1.46521e-05		0.00041172	0.000240114	0.000225807	3.3733e-05
	389		2.69213e-05	4.89984e-05	-1.15452e-05	-1.3908e-05		0.000428627	0.000245407	0.000234101	2.95637e-05
	388		2.71655e-05	5.34681e-05	-1.69737e-05	-2.33233e-05		0.00045082	0.000260754	0.000238949	2.28706e-05
	387		2.25779e-05	3.70673e-05	-1.27306e-05	-2.23093e-05		0.000482678	0.000269074	0.000247911	1.44901e-05
	386		1.9448e-05	3.84345e-05	-1.07086e-05	-2.98312e-05		0.000506679	0.000276277	0.000253812	6.53326e-07
	385		2.59158e-05	2.88215e-05	-1.05466e-05	-3.36513e-05		0.000536219	0.00028842	0.000261702	-1.10177e-05
	384		3.22813e-05	3.73474e-05	-1.18398e-05	-3.56857e-05		0.000553749	0.000289718	0.000266912	-3.49319e-05
	383		3.36335e-05	3.90693e-05	-8.03433e-06	-3.92078e-05		0.000579388	0.000291192	0.000275055	-5.2673e-05
	382		3.77723e-05	4.24018e-05	-1.25359e-05	-4.5328e-05		0.000602374	0.000295649	0.000280986	-6.71198e-05
	381		7.24117e-05	5.91722e-05	-4.03353e-06	-5.52057e-05		0.000623226	0.00030015	0.000285303	-7.88844e-05
	380		6.97114e-05	7.15339e-05	-6.38276e-06	-5.97349e-05		0.000653938	0.000307011	0.000289933	-9.82714e-05
	379		6.03536e-05	6.44215e-05	-3.57994e-06	-6.79137e-05		0.000691144	0.000318188	0.000298347	-0.000107757
	378		7.11451e-05	7.30447e-05	-4.7383e-06	-6.61241e-05		0.000719241	0.000321636	0.000305933	-0.000120351
	377		6.61819e-05	8.05046e-05	-1.2882e-05	-5.82774e-05		0.000747981	0.000327454	0.000318698	-0.000131617
	376		5.99005e-05	8.07128e-05	-2.74144e-05	-5.29267e-05		0.000777124	0.000339546	0.000326903	-0.000149324
	375		7.69574e-05	8.1029e-05	-2.60144e-05	-4.98354e-05		0.000796223	0.00034715	0.000335621	-0.000155897
	374		8.5363e-05	8.32996e-05	-3.11266e-05	-4.59865e-05		0.000818814	0.000351789	0.000339304	-0.000170512
	373		8.56297e-05	7.53943e-05	-2.89637e-05	-4.31683e-05		0.000846957	0.000362124	0.000343958	-0.000184429
	372		9.61672e-05	7.00308e-05	-2.47266e-05	-4.05781e-05		0.000871886	0.00037349	0.000348513	-0.000203623
	371		9.204e-05	6.35712e-05	-1.83582e-05	-3.40511e-05		0.000893838	0.000375372	0.000359643	-0.000207343
	370		8.5906e-05	5.40663e-05	-1.89983e-05	-3.26889e-05		0.000915232	0.000376948	0.000367674	-0.00021157
	369		0.000103931	6.0565e-05	-1.05807e-05	-3.58112e-05		0.000939705	0.000382052	0.00038463	-0.00020919
	368		0.000106798	5.96001e-05	-1.07866e-05	-4.5323e-05		0.000955524	0.000397215	0.000403523	-0.000205812
	367		0.000112584	6.81539e-05	-8.83986e-06	-4.73544e-05		0.000981735	0.000410473	0.000417971	-0.000205243
	366		0.000114518	6.56259e-05	-1.20318e-05	-5.16801e-05		0.00101	0.000429788	0.000434026	-0.000199911
	365		0.000110122	8.20941e-05	-8.85328e-06	-5.38295e-05		0.00104	0.000452445	0.000446611	-0.000196912
	364		0.000114218	8.48421e-05	-5.94576e-06	-5.49377e-05		0.00107	0.000476474	0.000459413	-0.000193421
	363		0.000126387	9.20943e-05	-1.20736e-05	-4.81903e-05		0.0011	0.000494662	0.00047696	-0.000184293
	362		0.000134193	9.48631e-05	-1.33321e-05	-5.41721e-05		0.00113	0.000514284	0.000493486	-0.000163791
	361		0.000136608	9.8515e-05	-1.40851e-05	-5.42024e-05		0.00115	0.000529695	0.000511774	-0.000146765
	360		0.00014795	0.00010053	-1.40082e-05	-4.99629e-05		0.00116	0.000550993	0.000536334	-0.00013113
	359		0.000147838	0.000111179	-2.21845e-05	-5.37444e-05		0.00117	0.000579262	0.000553929	-0.000106695
	358		0.000130002	0.000115231	-1.88594e-05	-5.67973e-05		0.00117	0.000598017	0.000571027	-8.51843e-05
	357		0.000123251	9.98968e-05	-1.57146e-05	-5.14972e-05		0.00117	0.000607978	0.000586428	-5.98964e-05
	356		0.000129093	9.9689e-05	-1.18226e-05	-4.635e-05		0.00118	0.000622186	0.000600486	-4.61467e-05
	355		0.000115905	9.35462e-05	-1.48863e-05	-4.29243e-05		0.00119	0.000640174	0.000613662	-2.05899e-05
	354		0.000108925	9.32904e-05	-8.76235e-06	-2.73626e-05		0.0012	0.000646197	0.000629477	-3.72059e-06
	353		0.000119183	9.62506e-05	-6.95541e-06	-1.80965e-05		0.0012	0.000657975	0.000638058	1.5431e-05
	352		0.00013351	0.000123996	-5.49601e-06	-1.29811e-05		0.0012	0.000680136	0.000644664	3.99507e-05
	351		0.000140464	0.000124712	1.05305e-06	-9.61162e-06		0.00118	0.000694286	0.000652386	7.71246e-05
	350		0.000141992	0.000120302	1.01014e-05	-7.33204e-06		0.00115	0.000695504	0.000659501	0.000103202
	349		0.000143039	0.000114577	1.35112e-05	-1.57118e-05		0.00112	0.000695857	0.000660462	0.00013515
	348		0.000141522	0.000104042	1.65139e-05	-1.97605e-05		0.00109	0.000694153	0.000659266	0.000166196
	347		0.000134327	8.70647e-05	1.62828e-05	-2.1951e-05		0.00105	0.000683504	0.000659894	0.000195077
	346		0.000123169	8.97182e-05	1.32031e-05	-1.75119e-05		0.00102	0.000679312	0.000654072	0.000211838
	345		0.000117057	8.0624e-05	6.7491e-06	-2.5163e-05		0.000981795	0.000669867	0.000644067	0.000238439
	344		0.000108488	7.39471e-05	6.28182e-07	-1.28115e-05		0.000935955	0.000656027	0.000629399	0.000256942
	343		0.000108047	7.65194e-05	-2.42276e-07	-1.65246e-06		0.000881038	0.000630619	0.000610864	0.000270795
	342		9.28002e-05	6.79477e-05	5.26847e-06	3.35722e-06		0.000841864	0.000607587	0.000591267	0.000278378
	341		8.64803e-05	6.39195e-05	3.80267e-06	-2.08017e-07		0.000795329	0.000581305	0.000569999	0.000296955
	340		8.41729e-05	7.01482e-05	6.76851e-06	9.77194e-06		0.000745276	0.000553774	0.000545576	0.000294853
	339		6.64508e-05	5.74947e-05	1.44679e-05	6.92483e-06		0.000705021	0.000534333	0.000520395	0.000298481
	338		5.3002e-05	5.10635e-05	1.77114e-05	-5.97491e-07		0.000654953	0.000508327	0.000497973	0.0003109
	337		4.77914e-05	5.25663e-05	1.71553e-05	4.50963e-06		0.000599724	0.000482381	0.000467618	0.00030919
	336		4.22302e-05	4.07991e-05	2.81948e-05	4.34386e-06		0.000541703	0.000447112	0.000437394	0.000301331
	335		4.01572e-05	3.63447e-05	2.65665e-05	2.75731e-06		0.000491164	0.000416961	0.00040591	0.000305162
	334		5.12661e-05	4.59149e-05	2.65995e-05	3.2171e-06		0.000434312	0.000380651	0.000376239	0.000301006
	333		4.23544e-05	4.08788e-05	1.88448e-05	3.02686e-06		0.000400733	0.000348322	0.000348978	0.000286786
	332		4.01112e-05	3.39545e-05	1.3569e-05	2.48294e-06		0.000361703	0.000318308	0.000320696	0.000280891
	331		2.87584e-05	3.11133e-05	9.13872e-06	5.60035e-06		0.000316225	0.000283519	0.000295629	0.000265401
	330		3.4388e-05	2.88599e-05	1.03314e-05	7.7482e-06		0.000275411	0.000251301	0.000268571	0.000249038
	329		3.06805e-05	2.20731e-05	5.81825e-06	8.49277e-06		0.000240217	0.00020853	0.000238423	0.000233385
	328		2.98981e-05	2.02289e-05	6.21483e-06	1.64553e-05		0.00019624	0.000178143	0.000202749	0.000216232
	327		1.49952e-05	1.30255e-05	7.32218e-06	1.14667e-05		0.000157543	0.000138245	0.000173442	0.00018592
	326		9.48638e-06	1.07841e-05	2.05957e-06	5.5119e-06		0.00012493	0.000106456	0.00013878	0.000159873
	325		-4.35906e-06	9.51744e-06	-4.4828e-06	-7.30942e-06		8.86275e-05	6.98358e-05	0.000105683	0.000127063
	324		-1.5894e-06	1.04964e-05	-3.46576e-06	-3.64827e-06		6.73569e-05	4.74634e-05	7.39269e-05	9.10807e-05
	323		1.03588e-06	1.7572e-05	-1.42812e-06	-1.40663e-05		3.45369e-05	5.66614e-06	4.3359e-05	5.77994e-05
	322		2.89496e-06	2.38631e-05	-9.89995e-06	-1.29337e-05		7.58394e-06	-2.32609e-05	1.29518e-05	3.19869e-05
	321		2.93526e-06	2.35587e-05	-9.27118e-06	-1.49413e-05		-2.73868e-05	-6.41778e-05	-2.44287e-05	5.3726e-07
	320		-4.0436e-06	3.26503e-05	-5.22831e-06	-5.0234e-06		-5.47723e-05	-0.000117497	-6.13712e-05	-3.02889e-05
	319		-9.29394e-06	3.38092e-05	-7.81957e-06	-1.07305e-05		-9.80078e-05	-0.000173958	-9.68903e-05	-6.92721e-05
	318		-2.36568e-05	2.8541e-05	-8.12836e-06	-1.0081e-05		-0.000136873	-0.000218174	-0.000139779	-0.000115352
	317		-4.19024e-05	1.83278e-05	-3.8244e-06	-2.36755e-05		-0.000173892	-0.000276862	-0.000187453	-0.000163941
	316		-4.86312e-05	1.17626e-05	-1.12217e-05	-2.36519e-05		-0.000207275	-0.000336233	-0.000231877	-0.000208285
	315		-4.82286e-05	6.4098e-06	-1.39986e-05	-3.19913e-05		-0.000256994	-0.000384623	-0.000279825	-0.000262898
	314		-6.47133e-05	1.80868e-06	-2.21725e-05	-3.66174e-05		-0.000306601	-0.000436967	-0.000332516	-0.000312072
	313		-7.92583e-05	-1.21298e-05	-2.67253e-05	-3.80637e-05		-0.000356959	-0.000508024	-0.000388081	-0.000364305
	312		-7.51466e-05	-1.27439e-05	-3.62931e-05	-2.6081e-05		-0.000419733	-0.000571392	-0.000451017	-0.000416602
	311		-8.86973e-05	-2.11171e-05	-3.59615e-05	-3.24105e-05		-0.000490098	-0.000641843	-0.000513198	-0.000475761
	310		-9.80604e-05	-3.78287e-05	-4.14094e-05	-3.53069e-05		-0.000558972	-0.000728049	-0.000582267	-0.000525249
	309		-0.000114579	-5.64857e-05	-4.262e-05	-4.2709e-05		-0.000637979	-0.000821401	-0.000658598	-0.000583112
	308		-0.000102694	-6.03817e-05	-4.21925e-05	-4.6463e-05		-0.000724352	-0.000907934	-0.000734416	-0.000640578
	307		-0.000120463	-7.68283e-05	-4.07573e-05	-6.19958e-05		-0.000820679	-0.00101	-0.000816211	-0.000699832
	306		-0.0001217	-7.07346e-05	-4.7717e-05	-6.38276e-05		-0.000919889	-0.00111	-0.000902358	-0.000748062
	305		-0.000128429	-7.3464e-05	-5.4659e-05	-6.41757e-05		-0.00103	-0.00121	-0.000992347	-0.000817135
	304		-0.000139753	-7.69485e-05	-6.68346e-05	-6.28425e-05		-0.00115	-0.00131	-0.00109	-0.000883079
	303		-0.000168948	-8.95085e-05	-7.41012e-05	-7.41798e-05		-0.00128	-0.00144	-0.00119	-0.000939625
	302		-0.000181242	-9.19449e-05	-7.85695e-05	-6.75971e-05		-0.0014	-0.00156	-0.0013	-0.00101
	301		-0.000198182	-0.000110977	-8.38208e-05	-7.0522e-05		-0.00154	-0.00169	-0.00142	-0.0011
	300		-0.000228782	-0.000134079	-9.29333e-05	-7.57175e-05		-0.00167	-0.00183	-0.00154	-0.00116
	299		-0.000237728	-0.000139311	-9.66875e-05	-8.69768e-05		-0.00181	-0.00197	-0.00166	-0.00124
	298		-0.000235369	-0.000147195	-0.000110135	-8.61776e-05		-0.00196	-0.00211	-0.00179	-0.00133
	297		-0.000249389	-0.00015659	-0.000125987	-9.64934e-05		-0.00211	-0.00226	-0.00192	-0.00143
	296		-0.000279164	-0.000178382	-0.000133404	-0.000111612		-0.00227	-0.00241	-0.00204	-0.00151
	295		-0.000287714	-0.000183407	-0.000140068	-0.000123434		-0.00242	-0.00257	-0.00218	-0.0016
	294		-0.000304345	-0.000194294	-0.000142638	-0.000131015		-0.00257	-0.00272	-0.00231	-0.00169
	293		-0.000332038	-0.000202282	-0.000146328	-0.000132354		-0.00271	-0.00287	-0.00245	-0.00178
	292		-0.000343016	-0.000219403	-0.000141442	-0.000143246		-0.00285	-0.00303	-0.00258	-0.00187
	291		-0.000345881	-0.00021683	-0.000145704	-0.000131443		-0.00297	-0.00317	-0.0027	-0.00196
	290		-0.00037594	-0.000239009	-0.000150591	-0.000134239		-0.0031	-0.0033	-0.00282	-0.00206
	289		-0.000384606	-0.0002554	-0.000159153	-0.00013258		-0.0032	-0.00342	-0.00292	-0.00215
	288		-0.000393638	-0.000264577	-0.000168254	-0.000134089		-0.00329	-0.00353	-0.00301	-0.00224
	287		-0.00040618	-0.000261819	-0.000182333	-0.000140357		-0.00335	-0.00362	-0.00309	-0.00233
	286		-0.000423714	-0.000273233	-0.000194554	-0.000161112		-0.0034	-0.00369	-0.00316	-0.00241
	285		-0.000414653	-0.000260638	-0.00020316	-0.000170672		-0.00343	-0.00375	-0.0032	-0.00248
	284		-0.00041481	-0.000260296	-0.000200108	-0.000177028		-0.00345	-0.00378	-0.00324	-0.00253
	283		-0.000407302	-0.000263898	-0.000199284	-0.000194441		-0.00343	-0.00381	-0.00326	-0.0026
	282		-0.000387277	-0.000250291	-0.00020518	-0.000197757		-0.00339	-0.0038	-0.00327	-0.00266
	281		-0.000361702	-0.000231023	-0.000202369	-0.000196755		-0.00332	-0.00379	-0.00326	-0.00272
	280		-0.000352934	-0.000224895	-0.000200861	-0.000189949		-0.00324	-0.00375	-0.00324	-0.00278
	279		-0.000348645	-0.000219763	-0.000201151	-0.000195105		-0.00315	-0.0037	-0.00319	-0.00283
	278		-0.000347965	-0.000211696	-0.000209372	-0.000201858		-0.00304	-0.00364	-0.00314	-0.00285
	277		-0.000344303	-0.000218853	-0.000196056	-0.000201665		-0.00294	-0.00358	-0.00308	-0.00287
	276		-0.000342717	-0.000211575	-0.000195993	-0.000206499		-0.00283	-0.0035	-0.00301	-0.0029
	275		-0.000310404	-0.000196849	-0.000188612	-0.000213297		-0.00271	-0.00343	-0.00295	-0.00291
	274		-0.000287344	-0.000182383	-0.000191424	-0.000214177		-0.00259	-0.00337	-0.00288	-0.00292
	273		-0.000264636	-0.000154678	-0.000178387	-0.000216098		-0.00247	-0.00328	-0.0028	-0.00294
	272		-0.000240533	-0.00014365	-0.000182118	-0.000220199		-0.00235	-0.00319	-0.00272	-0.00296
	271		-0.000212829	-0.000128539	-0.00018627	-0.000225907		-0.00223	-0.0031	-0.00263	-0.00294
	270		-0.000202487	-0.000125514	-0.000186379	-0.000225699		-0.00211	-0.003	-0.00256	-0.00296
	269		-0.000213935	-0.000113341	-0.000187001	-0.0002293		-0.00199	-0.00289	-0.00247	-0.00294
	268		-0.00020951	-0.000133552	-0.000190263	-0.000220675		-0.00189	-0.0028	-0.00239	-0.00291
	267		-0.000200978	-0.000120453	-0.000185278	-0.000220817		-0.00178	-0.0027	-0.00232	-0.00288
	266		-0.000192638	-0.000108715	-0.000166634	-0.000209587		-0.00168	-0.00261	-0.00223	-0.00285
	265		-0.000189328	-0.00010099	-0.000154691	-0.000213853		-0.00158	-0.00252	-0.00214	-0.0028
	264		-0.000154193	-9.44277e-05	-0.000141767	-0.000215357		-0.00149	-0.00242	-0.00206	-0.00275
	263		-0.000149921	-7.87527e-05	-0.000128864	-0.00022213		-0.0014	-0.00231	-0.00198	-0.0027
	262		-0.000145211	-7.50824e-05	-0.000124349	-0.000215724		-0.00131	-0.00221	-0.00189	-0.00264
	261		-0.000145701	-8.25205e-05	-0.000125694	-0.000217395		-0.00123	-0.0021	-0.00181	-0.00255
	260		-0.000132065	-8.41239e-05	-0.000121567	-0.000213306		-0.00115	-0.002	-0.00173	-0.00248
	259		-0.000118569	-8.41327e-05	-0.000121324	-0.000209372		-0.00108	-0.0019	-0.00165	-0.00239
	258		-9.66466e-05	-6.22152e-05	-0.000118418	-0.000189564		-0.00101	-0.00181	-0.00155	-0.00229
	257		-7.12719e-05	-6.02274e-05	-0.000110608	-0.000177805		-0.000939833	-0.00171	-0.00147	-0.00218
	256		-4.96999e-05	-4.22521e-05	-0.000101745	-0.000167643		-0.000879123	-0.00162	-0.00138	-0.00209
	255		-4.18858e-05	-2.16756e-05	-0.000104064	-0.000156552		-0.000828213	-0.00152	-0.00131	-0.00199
	254		-5.11981e-05	-1.91648e-05	-8.60634e-05	-0.000153026		-0.000775141	-0.00144	-0.00124	-0.0019
	253		-5.15168e-05	-2.80683e-05	-8.17433e-05	-0.000159633		-0.000723518	-0.00136	-0.00118	-0.00179
	252		-5.7547e-05	-2.51409e-05	-8.05761e-05	-0.000167003		-0.000685255	-0.0013	-0.00112	-0.00171
	251		-5.97042e-05	-4.03278e-05	-7.69003e-05	-0.000165091		-0.00065184	-0.00123	-0.00106	-0.00162
	250		-6.33838e-05	-4.94387e-05	-6.37752e-05	-0.000165047		-0.000616473	-0.00117	-0.001	-0.00152
	249		-4.05023e-05	-4.65156e-05	-5.97342e-05	-0.000163064		-0.000586864	-0.00112	-0.000942961	-0.00143
	248		-2.68414e-05	-4.50921e-05	-4.50185e-05	-0.000151247		-0.000576275	-0.00109	-0.000893891	-0.00136
	247		-2.42037e-05	-3.34212e-05	-3.65862e-05	-0.000148053		-0.000567159	-0.00104	-0.000858556	-0.00128
	246		-2.84947e-05	-3.44258e-05	-3.41719e-05	-0.000137277		-0.000561384	-0.00101	-0.000832017	-0.00121
	245		-3.50737e-05	-2.56168e-05	-2.96937e-05	-0.000129148		-0.00058663	-0.00101	-0.000807892	-0.00114
	244		-6.52018e-05	-3.72587e-05	-2.35332e-05	-0.000107343		-0.000622104	-0.00101	-0.00079794	-0.00107
	243		-7.35435e-05	-4.45852e-05	-2.12097e-05	-0.000106869		-0.000665604	-0.00102	-0.000811628	-0.000993882
	242		-8.33133e-05	-5.39695e-05	-7.90175e-06	-9.01451e-05		-0.000733316	-0.00105	-0.000831402	-0.000931043
	241		-0.000100573	-6.47896e-05	2.78453e-06	-9.96956e-05		-0.000808223	-0.00109	-0.000858109	-0.000882985
	240		-0.000111939	-8.08898e-05	1.84905e-05	-9.74283e-05		-0.000892816	-0.00115	-0.000913562	-0.000837453
	239		-0.00012487	-7.62827e-05	1.69586e-05	-0.000102661		-0.001	-0.00121	-0.000970118	-0.000795175
	238		-0.000145399	-8.17475e-05	2.60477e-05	-9.76119e-05		-0.00112	-0.00129	-0.00103	-0.000757403
	237		-0.000175382	-9.59057e-05	2.26661e-05	-0.0001072		-0.00125	-0.00137	-0.0011	-0.000718248
	236		-0.000200504	-0.000100209	2.30574e-05	-9.28146e-05		-0.00136	-0.00146	-0.00117	-0.000684639
	235		-0.000221726	-0.000107704	1.19256e-05	-8.46769e-05		-0.00148	-0.00155	-0.00124	-0.000630925
	234		-0.000212813	-0.000104444	2.10437e-05	-6.77549e-05		-0.00157	-0.00163	-0.00129	-0.000577817
	233		-0.000225454	-0.00010462	1.5913e-05	-5.97578e-05		-0.00165	-0.00169	-0.00132	-0.000511902
	232		-0.000234353	-0.000108338	1.57424e-05	-5.05911e-05		-0.00169	-0.00172	-0.00134	-0.000467413
	231		-0.000217766	-0.000113785	2.26602e-05	-6.51787e-05		-0.00171	-0.00173	-0.00133	-0.000412087
	230		-0.00020962	-0.000115538	2.80735e-05	-5.80888e-05		-0.00167	-0.0017	-0.00128	-0.000392213
	229		-0.000208115	-0.000120029	2.36084e-05	-6.90207e-05		-0.00161	-0.00165	-0.00123	-0.000342023
	228		-0.000174529	-0.000112412	2.7916e-05	-7.61453e-05		-0.0015	-0.00157	-0.00115	-0.000315865
	227		-0.000138208	-8.35907e-05	5.48089e-05	-7.44385e-05		-0.00136	-0.00148	-0.00106	-0.000243834
	226		-9.4022e-05	-4.87275e-05	5.5676e-05	-4.57442e-05		-0.00118	-0.00136	-0.000935081	-0.00017091
	225		-7.42983e-05	1.15685e-05	6.44851e-05	-5.1606e-05		-0.00097136	-0.00121	-0.000802105	-7.40367e-05
	224		-7.42983e-05	1.15685e-05	8.26453e-05	-4.49792e-05		-0.000756046	-0.00104	-0.000658851	-1.64148e-06
	223		-7.42983e-05	1.15685e-05	9.96074e-05	-3.2119e-05		-0.000531708	-0.000872166	-0.000486477	0.000104015
	222		-7.42983e-05	1.15685e-05	0.000104941	-3.56098e-05		-0.000294419	-0.000677535	-0.000310458	0.000198865
	221		-7.42983e-05	1.15685e-05	0.000128859	-5.68332e-05		-6.1048e-05	-0.000477003	-0.000148416	0.00030375
	220		-7.42983e-05	1.15685e-05	0.000144859	-4.87566e-05		0.000164249	-0.00028065	1.32186e-05	0.000406999
	219		-7.42983e-05	1.15685e-05	0.000150419	-4.09234e-05		0.000381372	-0.000121081	0.000169123	0.000528224
	218		-7.42983e-05	1.15685e-05	0.000144717	-5.20911e-05		0.000576523	4.82969e-05	0.000302126	0.000633668
	217		-7.42983e-05	1.15685e-05	0.000150168	-4.33166e-05		0.000765233	0.000186184	0.00040348	0.000732511
	216		-7.42983e-05	1.15685e-05	0.000156335	-3.29621e-05		0.000910539	0.00029389	0.000490565	0.000802747
	215		-7.42983e-05	1.15685e-05	0.000158236	-4.40737e-05		0.00103	0.000376448	0.000565798	0.000869499
	214		-7.42983e-05	1.15685e-05	0.000144466	-4.6242e-05		0.00113	0.000441992	0.000610925	0.000890373
	213		-7.42983e-05	1.15685e-05	0.000148237	-4.03585e-05		0.00121	0.000457002	0.000632358	0.000908549
	212		-7.42983e-05	1.15685e-05	0.000144588	-6.10439e-05		0.00122	0.000474964	0.000658483	0.000889994
	211		-7.42983e-05	1.15685e-05	0.000125356	-5.89136e-05		0.00122	0.000459468	0.000639555	0.000901236
	210		-7.42983e-05	1.15685e-05	0.000129109	-7.5273e-05		0.00118	0.000404476	0.000604973	0.000825976
	209		-7.42983e-05	1.15685e-05	0.000134782	-7.86492e-05		0.00114	0.000354389	0.000560192	0.000757109
	208		-7.42983e-05	1.15685e-05	0.000138588	-8.37065e-05		0.00106	0.000310522	0.000495194	0.000667878
	207		-7.42983e-05	1.15685e-05	0.000126408	-0.000102532		0.000978159	0.000229799	0.00040002	0.000575603
	206		-7.42983e-05	1.15685e-05	0.000145902	-0.00010035		0.000856541	0.000156243	0.000326314	0.000447164
	205		-7.42983e-05	1.15685e-05	0.000169657	-9.71489e-05		0.000727747	7.83456e-05	0.00022426	0.000306398
	204		-7.42983e-05	1.15685e-05	0.000178843	-0.000119193		0.000557154	1.22932e-05	0.000109565	0.000169814
	203		-7.42983e-05	1.15685e-05	0.000171814	-0.000154365		0.00036919	-9.6513e-05	-7.70668e-06	-1.28226e-05
	202		-7.42983e-05	1.15685e-05	0.000186053	-0.000158008		0.000152818	-0.000172228	-0.000129475	-0.000176066
	201		-7.42983e-05	1.15685e-05	0.000146573	-0.000211717		-6.46171e-05	-0.000248054	-0.000271777	-0.000341792
	200		-7.42983e-05	1.15685e-05	0.000180139	-0.000253405		-0.000312818	-0.000289793	-0.000420512	-0.000459335

## Sheet: Fig2 A
Figure 2A		Current density (mA /cm2)-->
	V vs RHE	Undoped-L-CoOX	Undoped-Rac-CoOX
	1.5	0.05847	0.00389
	1.501	0.06117	0.00403
	1.502	0.06373	0.00427
	1.504	0.06833	0.0045
	1.505	0.07001	0.00454
	1.506	0.0716	0.00471
	1.507	0.07257	0.00491
	1.508	0.07304	0.0048
	1.509	0.07393	0.00504
	1.51	0.07469	0.00529
	1.511	0.07556	0.00553
	1.512	0.07697	0.00557
	1.513	0.07939	0.00583
	1.514	0.08297	0.00584
	1.515	0.08834	0.00613
	1.516	0.09607	0.00624
	1.517	0.10644	0.00666
	1.518	0.1182	0.00666
	1.519	0.12909	0.00697
	1.52	0.13636	0.00727
	1.521	0.14097	0.0076
	1.522	0.14297	0.00833
	1.523	0.14391	0.00851
	1.524	0.14691	0.00931
	1.525	0.15323	0.00964
	1.526	0.1657	0.01061
	1.527	0.18351	0.01131
	1.528	0.20096	0.0122
	1.529	0.20996	0.01294
	1.53	0.2121	0.01403
	1.531	0.21351	0.01506
	1.532	0.22021	0.01634
	1.533	0.24126	0.0178
	1.534	0.26879	0.01951
	1.535	0.28054	0.02171
	1.536	0.28287	0.02363
	1.537	0.29441	0.02564
	1.538	0.3282	0.02841
	1.539	0.34904	0.03126
	1.54	0.35709	0.0337
	1.541	0.3862	0.03791
	1.542	0.41656	0.04124
	1.543	0.42394	0.04543
	1.544	0.45829	0.0495
	1.545	0.48901	0.05314
	1.546	0.5106	0.05756
	1.547	0.55356	0.06064
	1.548	0.56664	0.06394
	1.549	0.61596	0.06667
	1.55	0.64034	0.06899
	1.551	0.69023	0.07044
	1.552	0.71457	0.07181
	1.553	0.76588	0.0726
	1.554	0.81264	0.07386
	1.555	0.84704	0.07526
	1.556	0.90517	0.07786
	1.557	0.9601	0.0812
	1.558	1.00747	0.08531
	1.559	1.06538	0.09136
	1.56	1.12264	0.09856
	1.561	1.1886	0.10801
	1.562	1.2544	0.11769
	1.563	1.3251	0.12667
	1.564	1.39664	0.13421
	1.565	1.4766	0.13846
	1.566	1.55518	0.1409
	1.567	1.64516	0.1423
	1.568	1.7293	0.14473
	1.569	1.82487	0.14944
	1.57	1.92194	0.15751
	1.571	2.02468	0.16854
	1.572	2.12914	0.18271
	1.573	2.25054	0.19669
	1.574	2.36455	0.20541
	1.575	2.48451	0.20937
	1.576	2.61447	0.21047
	1.577	2.7502	0.2132
	1.578	2.89295	0.2211
	1.579	3.0415	0.23864
	1.58	3.2029	0.26047
	1.581	3.36277	0.27534
	1.582	3.53693	0.27907
	1.583	3.71694	0.28123
	1.584	3.90257	0.29143
	1.585	4.09668	0.31569
	1.586	4.30095	0.34081
	1.587	4.5165	0.34921
	1.588	4.7451	0.35867
	1.589	4.97921	0.38207
	1.59	5.21924	0.4091
	1.591	5.47339	0.41769
	1.592	5.73197	0.42583
	1.593	6.00754	0.45626
	1.594	6.29315	0.48387
	1.595	6.58872	0.49444
	1.596	6.89722	0.52451
	1.597	7.21565	0.55309
	1.598	7.55696	0.55997
	1.599	7.90688	0.59317
	1.6	8.26393	0.62409
	1.601	8.64239	0.64226
	1.602	9.03805	0.68463
	1.603	9.44225	0.69797
	1.604	9.86643	0.73658
	1.605	10.3078	0.76537
	1.606	10.7604	0.80028
	1.607	11.2347	0.83324
	1.608	11.7217	0.86611
	1.609	12.2272	0.90488
	1.61	12.7556	0.94871
	1.611	13.3011	0.97684
	1.612	13.8766	1.02933
	1.613	14.4621	1.06644
	1.614	15.0763	1.1116
	1.615	15.6904	1.16174
	1.616	16.3331	1.20338
	1.617	16.9899	1.2515
	1.618	17.6753	1.30858
	1.619	18.3749	1.36254
	1.62	19.1032	1.40898
	1.621	19.8599	1.46851
	1.622	20.631	1.52821
	1.623	21.4161	1.59471
	1.624	22.2301	1.66008
	1.625	23.0865	1.7251
	1.626	23.943	1.79304
	1.627	24.8279	1.86216
	1.628	25.7271	1.93711
	1.629	26.6549	2.01211
	1.63	27.6114	2.09003
	1.631	28.5821	2.17923
	1.632	29.5665	2.26081
	1.633	30.5795	2.34957
	1.634	31.5923	2.44093
	1.635	32.6342	2.52427
	1.636	33.6902	2.62884
	1.637	34.7887	2.72877
	1.638	35.873	2.83734
	1.639	36.9997	2.9412
	1.64	38.1119	3.05767
	1.641	39.2671	3.17571
	1.642	40.4219	3.29335
	1.643	41.5479	3.41938
	1.644	42.7024	3.54957
	1.645	43.8714	3.68427
	1.646	45.0257	3.82291
	1.647	46.2374	3.97032
	1.648	47.4344	4.11591
	1.649	48.6026	4.2712
	1.65	49.7711	4.43401
	1.651	51.0113	4.60134
	1.652	52.2085	4.77715
	1.653	53.3915	4.95154
	1.654	54.5611	5.13974
	1.655	55.7018	5.33755
	1.656	57.0142	5.54858
	1.657	58.1844	5.75445
	1.658	59.3973	5.96738
	1.659	60.6535	6.18642
	1.66	61.9813	6.41141
	1.661	63.1378	6.65218
	1.662	64.3658	6.89299
	1.663	65.5224	7.14956
	1.664	66.5216	7.40589
	1.665	67.6348	7.67629
	1.666	69.2906	7.95208
	1.667	70.3173	8.22589
	1.668	71.1434	8.56206
	1.669	71.9406	8.85638
	1.67	72.7084	9.17276
	1.671	73.6041	9.48988
	1.672	74.2701	9.85586
	1.673	75.3357	10.2058
	1.674	76.3002	10.5602
	1.675	77.4792	10.925
	1.676	78.3721	11.2993
	1.677	78.8661	11.689
	1.678	79.9326	12.087
	1.679	80.8148	12.5106
	1.68	81.9128	12.9386
	1.681	83.0829	13.393
	1.682	83.7248	13.8548
	1.683	84.1095	14.3381
	1.684	85.1079	14.808
	1.685	85.4339	15.2911
	1.686	86.0011	15.7868
	1.687	86.2953	16.2954
	1.688	86.6602	16.8174
	1.689	87.1939	17.3654
	1.69	88.3552	17.9267
	1.691	89.2456	18.4743
	1.692	91.3946	19.0375
	1.693	93.5033	19.6034
	1.694	94.1288	20.2003
	1.695	94.0846	20.799
	1.696	94.3555	21.427
	1.697	94.7689	22.069
	1.698	94.9809	22.781
	1.699	95.2473	23.4331
	1.7	95.2955	24.1098
	1.701	96.097	24.7543
	1.702	96.0398	25.4541
	1.703	96.5836	26.4265
	1.704	96.6042	27.2757
	1.705	97.9583	27.987
	1.706	98.0718	28.7433
	1.707	98.156	29.4275
	1.708	99.5519	30.5091
	1.709	101.342	31.3851
	1.71	102.597	32.1833

## Sheet: Fig 2B
Figure 2B		Current density (mA /cm2)-->
	V vs RHE	5%-Fe doped L-CoOX	5%-Fe doped Rac-CoOX
	1.5	0.07149	0.13927
	1.501	0.07316	0.14
	1.502	0.07536	0.14069
	1.503	0.07733	0.14123
	1.504	0.08067	0.14187
	1.505	0.0847	0.14213
	1.506	0.09146	0.14244
	1.507	0.09833	0.14276
	1.508	0.10846	0.14279
	1.509	0.12011	0.14326
	1.51	0.1299	0.14347
	1.511	0.13801	0.14373
	1.512	0.14211	0.14383
	1.513	0.14494	0.14423
	1.514	0.15001	0.14444
	1.515	0.15891	0.14506
	1.516	0.17311	0.14554
	1.517	0.19023	0.14637
	1.518	0.20563	0.14734
	1.519	0.21166	0.14866
	1.52	0.21421	0.14993
	1.521	0.2234	0.15154
	1.522	0.24569	0.15397
	1.523	0.27177	0.1562
	1.524	0.28149	0.15963
	1.525	0.28694	0.16309
	1.526	0.3107	0.16727
	1.527	0.34494	0.17266
	1.528	0.35753	0.17767
	1.529	0.38467	0.18339
	1.53	0.41653	0.18867
	1.531	0.42809	0.19437
	1.532	0.46864	0.19907
	1.533	0.49511	0.2034
	1.534	0.53336	0.20693
	1.535	0.56111	0.20926
	1.536	0.59859	0.21073
	1.537	0.63599	0.21127
	1.538	0.68534	0.21177
	1.539	0.71518	0.2119
	1.54	0.76894	0.21223
	1.541	0.82163	0.21291
	1.542	0.86298	0.2137
	1.543	0.92066	0.2158
	1.544	0.98	0.21971
	1.545	1.04516	0.22559
	1.546	1.11146	0.23417
	1.547	1.17927	0.24499
	1.548	1.25164	0.2575
	1.549	1.32867	0.26796
	1.55	1.40863	0.27563
	1.551	1.4958	0.27937
	1.552	1.58586	0.28071
	1.553	1.68846	0.28117
	1.554	1.7885	0.28236
	1.555	1.89847	0.28576
	1.556	2.00731	0.29446
	1.557	2.12853	0.30881
	1.558	2.2599	0.32747
	1.559	2.39267	0.34153
	1.56	2.52835	0.34836
	1.561	2.67545	0.35103
	1.562	2.83254	0.35511
	1.563	2.99381	0.36524
	1.564	3.17093	0.38379
	1.565	3.35088	0.40503
	1.566	3.5409	0.41647
	1.567	3.74658	0.41944
	1.568	3.9593	0.42259
	1.569	4.17772	0.43644
	1.57	4.41194	0.46409
	1.571	4.6704	0.48397
	1.572	4.92771	0.48971
	1.573	5.19768	0.49969
	1.574	5.48455	0.5267
	1.575	5.78451	0.55237
	1.576	6.08875	0.55804
	1.577	6.42019	0.56706
	1.578	6.76581	0.60081
	1.579	7.11864	0.62521
	1.58	7.50146	0.6339
	1.581	7.89419	0.66549
	1.582	8.30692	0.69364
	1.583	8.73693	0.70066
	1.584	9.17971	0.73571
	1.585	9.6481	0.76426
	1.586	10.1395	0.78024
	1.587	10.6479	0.8255
	1.588	11.1822	0.83796
	1.589	11.7321	0.87793
	1.59	12.3121	0.90624
	1.591	12.9177	0.94383
	1.592	13.5405	0.97383
	1.593	14.1947	1.00826
	1.594	14.8789	1.04558
	1.595	15.5787	1.09316
	1.596	16.3072	1.11866
	1.597	17.0642	1.17337
	1.598	17.8498	1.21026
	1.599	18.6783	1.25303
	1.6	19.5068	1.30666
	1.601	20.3781	1.35211
	1.602	21.2923	1.39663
	1.603	22.2208	1.45511
	1.604	23.1921	1.51216
	1.605	24.1778	1.56208
	1.606	25.1776	1.62328
	1.607	26.2204	1.67896
	1.608	27.2917	1.74311
	1.609	28.3771	1.8086
	1.61	29.477	1.87414
	1.611	30.6197	1.94541
	1.612	31.7766	2.01518
	1.613	32.9478	2.0893
	1.614	34.1477	2.1706
	1.615	35.3618	2.25045
	1.616	36.6045	2.3331
	1.617	37.8613	2.41564
	1.618	39.1181	2.49958
	1.619	40.4321	2.59354
	1.62	41.7461	2.68327
	1.621	43.017	2.7828
	1.622	44.2596	2.88678
	1.623	45.4732	2.989
	1.624	46.7443	3.09437
	1.625	47.9722	3.20938
	1.626	49.2144	3.32161
	1.627	50.6135	3.44358
	1.628	52.0985	3.56711
	1.629	53.5549	3.6964
	1.63	54.8685	3.8286
	1.631	56.2249	3.96637
	1.632	57.6093	4.10224
	1.633	58.9652	4.24671
	1.634	60.1923	4.39521
	1.635	61.2485	4.54998
	1.636	62.2759	4.71741
	1.637	63.403	4.87877
	1.638	64.8444	5.04877
	1.639	65.9997	5.22119
	1.64	67.0547	5.40195
	1.641	68.3671	5.58714
	1.642	69.2933	5.77335
	1.643	70.305	5.96367
	1.644	71.4881	6.16671
	1.645	72.1142	6.37284
	1.646	73.0686	6.58862
	1.647	73.9374	6.80889
	1.648	74.8915	7.03162
	1.649	76.9168	7.26405
	1.65	77.3711	7.50401
	1.651		7.75134
	1.652		8.00715
	1.653		8.27011
	1.654		8.53831
	1.655		8.82041
	1.656		9.11001
	1.657		9.4073
	1.658		9.71309
	1.659		10.0236
	1.66		10.3471
	1.661		10.6765
	1.662		11.0173
	1.663		11.3624
	1.664		11.7145
	1.665		12.082
	1.666		12.4592
	1.667		12.8445
	1.668		13.2392
	1.669		13.6492
	1.67		14.0599
	1.671		14.4899
	1.672		14.9273
	1.673		15.3643
	1.674		15.8145
	1.675		16.2793
	1.676		16.7578
	1.677		17.2375
	1.678		17.747
	1.679		18.2434
	1.68		18.77
	1.681		19.3116
	1.682		19.8677
	1.683		20.4238
	1.684		20.9937
	1.685		21.5768
	1.686		22.1583
	1.687		22.7811
	1.688		23.4031
	1.689		24.0083
	1.69		24.641
	1.691		25.2743
	1.692		25.9376
	1.693		26.6034
	1.694		27.2717
	1.695		27.9704
	1.696		28.6841
	1.697		29.3975
	1.698		30.1238
	1.699		30.8331
	1.7		31.6098
	1.701		32.34
	1.702		33.097
	1.703		33.8408
	1.704		34.6471
	1.705		35.4441
	1.706		36.2433
	1.707		37.0847
	1.708		37.9234
	1.709		38.6994
	1.71		39.469
	1.711		40.2364
	1.712		40.9517
	1.713		41.7318
	1.714		42.5144
	1.715		43.408
	1.716		44.2241
	1.717		45.0634
	1.718		45.7595
	1.719		46.5498
	1.72		47.4187
	1.721		48.2018
	1.722		49.1214
	1.723		49.8161
	1.724		50.4215
	1.725		51.0374
	1.726		51.7902
	1.727		52.7394
	1.728		53.8081
	1.729		54.8122
	1.73		55.7402
	1.731		56.4509
	1.732		56.9899
	1.733		57.5172
	1.734		58.3195
	1.735		58.7429
	1.736		59.2801
	1.737		59.9278
	1.738		60.6067
	1.739		61.3954
	1.74		62.2988
	1.741		63.7527
	1.742		64.3405
	1.743		65.1128
	1.744		65.7047
	1.745		66.2274
	1.746		67.4615
	1.747		67.8794
	1.748		68.1669
	1.749		68.3876
	1.75		69.9548

## Sheet: Fig2 C
Figure 2C		Current density (mA /cm2)-->
	V vs RHE	10%-Fe doped L-CoOX	10%-Fe doped Rac-CoOX
	1.5	0.20799	0.22427
	1.501	0.212	0.228
	1.502	0.21283	0.23269
	1.503	0.21566	0.23723
	1.504	0.2303	0.24216
	1.505	0.25941	0.24741
	1.506	0.27887	0.25373
	1.507	0.28233	0.25861
	1.508	0.2875	0.26436
	1.509	0.31683	0.26926
	1.51	0.34661	0.27361
	1.511	0.35444	0.27673
	1.512	0.37969	0.27883
	1.513	0.41594	0.28066
	1.514	0.42301	0.28144
	1.515	0.45377	0.2822
	1.516	0.48926	0.28311
	1.517	0.51009	0.28509
	1.518	0.55606	0.28949
	1.519	0.57094	0.29766
	1.52	0.62264	0.30879
	1.521	0.64983	0.32211
	1.522	0.69754	0.33497
	1.523	0.73534	0.3442
	1.524	0.77563	0.34934
	1.525	0.83308	0.3518
	1.526	0.87756	0.35684
	1.527	0.92923	0.37037
	1.528	0.98367	0.3921
	1.529	1.04767	0.40953
	1.53	1.1131	0.41839
	1.531	1.17823	0.4208
	1.532	1.24936	0.42507
	1.533	1.32054	0.44383
	1.534	1.39936	0.47164
	1.535	1.48226	0.48711
	1.536	1.56787	0.49316
	1.537	1.66198	0.5157
	1.538	1.7592	0.54706
	1.539	1.85476	0.55833
	1.54	1.96623	0.56737
	1.541	2.07206	0.60377
	1.542	2.19613	0.6267
	1.543	2.32194	0.64637
	1.544	2.45057	0.68829
	1.545	2.5833	0.70016
	1.546	2.72617	0.73688
	1.547	2.88027	0.76727
	1.548	3.03735	0.80321
	1.549	3.20724	0.8361
	1.55	3.38434	0.87348
	1.551	3.5658	0.91023
	1.552	3.76157	0.96443
	1.553	3.96702	0.99446
	1.554	4.18135	1.0465
	1.555	4.40275	1.10333
	1.556	4.64302	1.14803
	1.557	4.88995	1.20281
	1.558	5.14418	1.25833
	1.559	5.40981	1.32238
	1.56	5.68549	1.38793
	1.561	5.97545	1.45403
	1.562	6.27968	1.5254
	1.563	6.59524	1.59953
	1.564	6.92521	1.67807
	1.565	7.26516	1.76088
	1.566	7.61661	1.84376
	1.567	7.98943	1.93373
	1.568	8.37501	2.0293
	1.569	8.78058	2.1263
	1.57	9.19765	2.2348
	1.571	9.62896	2.3404
	1.572	10.0863	2.45628
	1.573	10.5577	2.56911
	1.574	11.0417	2.6917
	1.575	11.5474	2.82308
	1.576	12.0745	2.95875
	1.577	12.6259	3.10163
	1.578	13.1929	3.24867
	1.579	13.7958	3.41007
	1.58	14.4086	3.56861
	1.581	15.037	3.73705
	1.582	15.6941	3.91264
	1.583	16.3798	4.09551
	1.584	17.0797	4.284
	1.585	17.8081	4.4824
	1.586	18.5652	4.68952
	1.587	19.3365	4.90364
	1.588	20.1508	5.12224
	1.589	20.9792	5.34778
	1.59	21.8364	5.58209
	1.591	22.7219	5.82339
	1.592	23.6219	6.07054
	1.593	24.5504	6.32754
	1.594	25.5074	6.59601
	1.595	26.5073	6.86729
	1.596	27.5215	7.14865
	1.597	28.5499	7.43565
	1.598	29.6212	7.73982
	1.599	30.7211	8.05116
	1.6	31.8353	8.36393
	1.601	32.9638	8.68953
	1.602	34.1209	9.02519
	1.603	35.3208	9.36225
	1.604	36.5635	9.71358
	1.605	37.8063	10.0735
	1.606	39.0918	10.439
	1.607	40.3775	10.8175
	1.608	41.6488	11.2003
	1.609	43.0057	11.5872
	1.61	44.3055	11.9884
	1.611	45.6339	12.3968
	1.612	46.9623	12.8152
	1.613	48.305	13.2364
	1.614	49.6906	13.6763
	1.615	51.0904	14.1219
	1.616	52.4616	14.5617
	1.617	53.7756	15.0185
	1.618	55.1752	15.4753
	1.619	56.5178	15.9464
	1.62	57.9604	16.4175
	1.621	59.317	16.9028
	1.622	60.731	17.3882
	1.623	62.1875	17.8876
	1.624	63.4014	18.3872
	1.625	64.6293	18.8865
	1.626	65.7716	19.4002
	1.627	67.0278	19.9278
	1.628	68.6128	20.4557
	1.629	69.8835	20.9835
	1.63	70.9685	21.5257
	1.631	72.0677	22.0821
	1.632	73.0522	22.6379
	1.633	74.0224	23.1938
	1.634	74.9209	23.7495
	1.635	76.1628	24.3057
	1.636	76.8045	24.876
	1.637	77.4316	25.4316
	1.638	77.9444	26.0159
	1.639	78.0711	26.5997
	1.64	78.5119	27.1691
	1.641	79.3528	27.7528
	1.642	79.8361	28.3505
	1.643	80.7622	28.9336
	1.644	80.9595	29.531
	1.645	81.8285	30.1285
	1.646	82.3257	30.74
	1.647	82.7517	31.3517
	1.648	83.2916	31.9487
	1.649	83.7311	32.5455
	1.65	84.1282	33.1425
	1.651		33.7113
	1.652		34.3085
	1.653		34.9201
	1.654		35.5326
	1.655		36.1447
	1.656		36.7571
	1.657		37.3701
	1.658		38.0116
	1.659		38.5964
	1.66		39.1957
	1.661		39.8236
	1.662		40.4658
	1.663		41.0795
	1.664		41.6644
	1.665		42.2634
	1.666		42.8192
	1.667		43.3887
	1.668		43.9006
	1.669		44.4549
	1.67		45.0513
	1.671		45.5184
	1.672		46.113
	1.673		46.7072
	1.674		47.2002
	1.675		47.7078
	1.676		48.2578
	1.677		48.8375
	1.678		49.5184
	1.679		50.1577
	1.68		50.67
	1.681		51.2544
	1.682		51.7534
	1.683		52.8095
	1.684		53.6651
	1.685		54.1197
	1.686		54.5582
	1.687		55.0954
	1.688		55.6031
	1.689		56.1939
	1.69		56.5552
	1.691		57.1457
	1.692		57.6089
	1.693		58.2177
	1.694		59.0145
	1.695		60.4704
	1.696		60.9984
	1.697		61.4975
	1.698		61.9381
	1.699		62.4188
	1.7		62.7241
	1.701		63.0114
	1.702		63.2398
	1.703		63.4836
	1.704		64.4757
	1.705		65.1869
	1.706		65.6861
	1.707		65.9704
	1.708		67.0234
	1.709		67.8994
	1.71		68.3832
	1.711		68.5935
	1.712		68.7516
	1.713		68.9604
	1.714		69.2858
	1.715		70.0365
	1.716		70.6241
	1.717		71.5205
	1.718		71.9309
	1.719		72.1069
	1.72		73.7329
	1.721		75.4018
	1.722		75.6928
	1.723		75.8446
	1.724		75.8929
	1.725		76.2659

## Sheet: Fig 2D
Figure 2D		Current density (mA /cm2)-->
	V vs RHE	23%-Fe doped L-CoOX	23%-Fe doped Rac-CoOX
	1.5	0.81113	0.40641
	1.501	0.867	0.436
	1.502	0.92611	0.4654
	1.503	0.97694	0.4958
	1.504	1.01787	0.5213
	1.505	1.06656	0.5527
	1.506	1.13016	0.57559
	1.507	1.22033	0.59433
	1.508	1.30978	0.61121
	1.509	1.39554	0.6234
	1.51	1.49704	0.6359
	1.511	1.60701	0.64487
	1.512	1.70968	0.65711
	1.513	1.82837	0.67423
	1.514	1.96544	0.69973
	1.515	2.1012	0.7372
	1.516	2.25968	0.78154
	1.517	2.38123	0.84008
	1.518	2.45405	0.90248
	1.519	2.62823	0.97066
	1.52	2.82807	1.0445
	1.521	3.0224	1.12454
	1.522	3.16254	1.20097
	1.523	3.3852	1.26463
	1.524	3.64534	1.30791
	1.525	3.8808	1.33551
	1.526	4.18384	1.36356
	1.527	4.44808	1.41808
	1.528	4.6981	1.50953
	1.529	5.05667	1.6481
	1.53	5.37652	1.80653
	1.531	5.75222	1.93794
	1.532	6.04064	2.01064
	1.533	6.45068	2.05354
	1.534	6.87506	2.13078
	1.535	7.27225	2.25511
	1.536	7.73644	2.38215
	1.537	8.19626	2.50913
	1.538	8.66491	2.64491
	1.539	9.19189	2.72475
	1.54	9.76765	2.80051
	1.541	10.2706	2.94348
	1.542	10.8947	3.13041
	1.543	11.4848	3.31337
	1.544	12.1234	3.41485
	1.545	12.7947	3.52187
	1.546	13.499	3.7476
	1.547	14.2303	4.00741
	1.548	14.9959	4.12164
	1.549	15.7815	4.25581
	1.55	16.6529	4.52862
	1.551	17.4672	4.77008
	1.552	18.3387	4.91728
	1.553	19.2813	5.22559
	1.554	20.2242	5.48564
	1.555	21.1956	5.64418
	1.556	22.253	5.91588
	1.557	23.2671	6.16852
	1.558	24.3242	6.33989
	1.559	25.3527	6.71552
	1.56	26.4812	6.91978
	1.561	27.6526	7.18402
	1.562	28.8097	7.54254
	1.563	30.0095	7.77381
	1.564	31.2523	8.16949
	1.565	32.5237	8.39945
	1.566	33.7951	8.76232
	1.567	35.0808	9.03086
	1.568	36.4093	9.41072
	1.569	37.7377	9.71772
	1.57	39.1091	10.0791
	1.571	40.4518	10.429
	1.572	41.8662	10.8577
	1.573	43.2376	11.1848
	1.574	44.7374	11.5874
	1.575	46.123	11.8845
	1.576	47.5658	12.3673
	1.577	49.0087	12.6802
	1.578	50.38	13.1429
	1.579	51.8372	13.5901
	1.58	53.2943	13.9786
	1.581	54.6799	14.437
	1.582	56.0226	14.8226
	1.583	57.4512	15.2798
	1.584	58.7082	15.7368
	1.585	59.9652	16.1652
	1.586	61.2938	16.6795
	1.587	62.5507	17.1365
	1.588	63.6365	17.5508
	1.589	64.9792	18.0506
	1.59	66.122	18.5507
	1.591	67.579	18.9934
	1.592	69.0362	19.5077
	1.593	70.0789	20.0075
	1.594	71.1931	20.4931
	1.595	72.4929	20.9787
	1.596	73.5929	21.5072
	1.597	74.607	22.0928
	1.598	75.6069	22.5784
	1.599	77.2639	23.0354
	1.6	79.6353	23.5925
	1.601	81.1209	24.1352
	1.602	82.078	24.6352
	1.603	82.8208	25.1208
	1.604	83.7492	25.6493
	1.605	84.4063	26.1921
	1.606	84.8346	26.7061
	1.607	85.2917	27.2918
	1.608	86.5059	27.8631
	1.609	87.3771	28.42
	1.61	87.9483	28.9627
	1.611		29.4911
	1.612		30.0766
	1.613		30.7193
	1.614		31.2906
	1.615		31.8476
	1.616		32.4474
	1.617		33.047
	1.618		33.6181
	1.619		34.1321
	1.62		34.7032
	1.621		35.3028
	1.622		35.9025
	1.623		36.4447
	1.624		37.1586
	1.625		37.7151
	1.626		38.343
	1.627		38.9993
	1.628		39.5271
	1.629		40.0549
	1.63		40.5971
	1.631		41.2106
	1.632		41.7951
	1.633		42.3224
	1.634		42.9066
	1.635		43.5485
	1.636		44.1331
	1.637		44.6744
	1.638		45.1873
	1.639		45.8997
	1.64		46.6262
	1.641		47.2814
	1.642		47.8076
	1.643		48.3765
	1.644		48.7595
	1.645		49.3285
	1.646		49.8686
	1.647		50.6231
	1.648		51.4059
	1.649		51.9597
	1.65		52.614
	1.651		53.4541
	1.652		54.2371
	1.653		55.5058
	1.654		56.0754
	1.655		56.6875
	1.656		57.2285
	1.657		57.8273
	1.658		58.5259
	1.659		59.1821
	1.66		59.7242
	1.661		60.2093
	1.662		60.6801
	1.663		61.9081
	1.664		62.6787
	1.665		63.2205
	1.666		63.9335
	1.667		64.503
	1.668		65.3006
	1.669		65.8978
	1.67		66.3941
	1.671		66.7898
	1.672		67.213
	1.673		67.5071
	1.674		68.443
	1.675		69.0364
	1.676		69.4435
	1.677		69.9518
	1.678		70.1326
	1.679		70.4148
	1.68		70.8842

## Sheet: Fig 2E
Figure 2E	Overpotential (mV) at 10mA/cm2 current density -->
	Undoped-L-CoOX	Undoped-Rac-CoOX		5%-Fe doped L-CoOX	5%-Fe doped Rac-CoOX		10%-Fe doped L-CoOX	10%-Fe doped Rac-CoOX		23%-Fe doped L-CoOX	23%-Fe doped Rac-CoOX
Trial 1	382	442		363	403		334	348		310	331
Trial 2	375	443		360	429		341	362		315	327
Trial 3	401	420		356	392		342	376		318	340
	avg ± sd	avg ± sd		avg ± sd	avg ± sd		avg ± sd	avg ± sd		avg ± sd	avg ± sd
	386 ± 11	435 ± 10		360 ± 3	408 ± 16		339 ± 4	362 ± 11		314 ± 3	333 ± 5

## Sheet: Fig 3A
Figure 3A	Mass activity values at 350mV (A/g ) -->
	Undoped-L-CoOX	Undoped-Rac-CoOX		5%-Fe doped L-CoOX	5%-Fe doped Rac-CoOX		10%-Fe doped L-CoOX	10%-Fe doped Rac-CoOX		23%-Fe doped L-CoOX	23%-Fe doped Rac-CoOX
Trial 1	84	11		198	44		724	407.4		1975	751
Trial 2	119	10		223	23		558	214		1656	763
Trial 3	101	36		278	78		534	132		1559	517
	avg ± sd	avg ± sd		avg ± sd	avg ± sd		avg ± sd	avg ± sd		avg ± sd	avg ± sd
	101 ± 17	19 ± 12		232 ± 33	48 ± 22		605 ± 84	251 ± 116		1730 ± 178	677 ± 113

## Sheet: Fig 3B
Figure 3B	Specific activity values at 350mV (mA/cm2) -->
	Undoped-L-CoOX	Undoped-Rac-CoOX		5%-Fe doped L-CoOX	5%-Fe doped Rac-CoOX		10%-Fe doped L-CoOX	10%-Fe doped Rac-CoOX		23%-Fe doped L-CoOX	23%-Fe doped Rac-CoOX
Trial 1	0.06	0.007		0.25	0.044		1.39	0.25		1.26	0.35
Trial 2	0.03	0.006		0.28	0.024		0.74	0.11		1.01	0.42
Trial 3	0.06	0.035		0.25	0.053		0.5	0.12		1.27	0.34
	avg ± sd	avg ± sd		avg ± sd	avg ± sd		avg ± sd	avg ± sd		avg ± sd	avg ± sd
	0.05 ± 0.02	0.01 ± 0.01		0.26 ± 0.01	0.04 ± 0.01		0.88 ± 0.37	0.15 ± 0.06		1.18 ± 0.11	0.37 ± 0.04

## Sheet: Fig 3C
Figure 3C	Faradaic efficiency (FE) in pH 8 -->
	FE (Undoped L-CoOX/Undoped Rac CoOX)					FE (23% Fe doped L-CoOX/23% Fe doped L-CoOX)
	Trial 1	1.3				Trial 1	1.1
	Trial 2	1.6				Trial 2	1.4
	Trial 3	1.6				Trial 3	1.7
		avg ± sd					avg ± sd
		1.5 ± 0.13					1.4 ± 0.3
	Faradaic efficiency (FE) in pH 10 -->
	FE (Undoped L-CoOX/Undoped Rac CoOX)					FE (23% Fe doped L-CoOX/23% Fe doped L-CoOX)
	Trial 1	1.2				Trial 1	1.2
	Trial 2	1.4				Trial 2	1.1
	Trial 3	1.3				Trial 3	1.3
		avg ± sd					avg ± sd
		1.3 ± 0.1					1.2 ± 0.1
	Faradaic efficiency (FE) in pH 13.6 -->
	FE (Undoped L-CoOX/Undoped Rac CoOX)					FE (23% Fe doped L-CoOX/23% Fe doped L-CoOX)
	Trial 1	0.8				Trial 1	1.1
	Trial 2	0.8				Trial 2	0.8
	Trial 3	1.2				Trial 3	0.9
		avg ± sd					avg ± sd
		0.9 ± 0.2					0.9 ± 0.1

[truncated: 12 more sheets: Fig 3D, Fig3 E, Fig 3F, Fig 3G, FIg S1, Fig S2, Fig S3, Fig S4 A, Fig S4 B, Fig S4 C, Table S1, Table S2]
